# Supplementary material for: 3-(2-Hydroxy­phen­yl)-5-(2-methoxy­phenyl)-1H-pyrazole
Source: Acta Crystallogr Sect E Struct Rep Online. 2008 Aug 16;64(Pt 9):o1767. doi: 10.1107/S1600536808025725 (PMC2960634; doi:10.1107/S1600536808025725)
Supplement: Supplementary file 1 [file e-64-o1767-sup1.cif]

##############################################################################
###                                                                        ###
###        Electronic paper (Acta Crystallographica Section E)             ###
###                                                                        ###
##############################################################################
#                                                                            #
# This CIF contains the data in a paper accepted for publication in Acta     #
# Crystallographica Section E. It conforms to the requirements of Notes      #
# for Authors for Section E, and has been peer reviewed under the auspices   #
# of the IUCr Commission on Journals.                                        #
#                                                                            #
# Full details of the Crystallographic Information File format               #
# are given in the paper "The Crystallographic Information File (CIF):       #
# a New Standard Archive File for Crystallography" by S. R. Hall, F. H.      #
# Allen and I. D. Brown [Acta Cryst. (1991), A47, 655-685].                  #
#                                                                            #
# The current version of the core CIF dictionary is obtainable from          #
# ftp://ftp.iucr.org/pub/cif_core.dic. The current version number is 2.4.    #
#                                                                            #
# Software is freely available for graphical display of the structure(s) in  #
# this CIF.  For information consult the CIF home page http://www.iucr.org/  #
# cif/home.html                                                              #
#                                                                            #
# This file may be used for bona fide research purposes within the           #
# scientific community so long as proper attribution is given to the journal # 
# article from which it was obtained.                                        #
#                                                                            #
##############################################################################
                                             
data_I
_audit_creation_method     SHELXL97
_chemical_name_systematic
;
3-(2-Hydroxyphenyl)-5-(2-methoxyphenyl)-1H-pyrazole
;
_chemical_name_common     ?
_chemical_formula_moiety     'C16 H14 N2 O2'
_chemical_formula_sum     'C16 H14 N2 O2'
_chemical_formula_iupac     'C16 H14 N2 O2'
_chemical_formula_weight     266.29
_chemical_melting_point     456
_symmetry_cell_setting     orthorhombic
_symmetry_space_group_name_H-M     'P n a 21'
_symmetry_space_group_name_Hall     'P 2c -2n'
loop_
    _symmetry_equiv_pos_as_xyz
    'x, y, z'
    '-x, -y, z+1/2'
    'x+1/2, -y+1/2, z'
    '-x+1/2, y+1/2, z+1/2'
_cell_length_a     17.5626(15)
_cell_length_b     10.2239(7)
_cell_length_c     7.4513(7)
_cell_angle_alpha     90.00
_cell_angle_beta     90.00
_cell_angle_gamma     90.00
_cell_volume     1337.94(19)
_cell_formula_units_Z     4
_cell_measurement_reflns_used     11915
_cell_measurement_theta_min     3.4
_cell_measurement_theta_max     29.6
_cell_measurement_temperature     173(2)
_exptl_crystal_description     block
_exptl_crystal_colour     'light yellow'
_exptl_crystal_size_max     0.27
_exptl_crystal_size_mid     0.25
_exptl_crystal_size_min     0.24
_exptl_crystal_density_diffrn     1.322
_exptl_crystal_density_meas     ?
_exptl_crystal_density_method     'not measured'
_exptl_crystal_F_000     560
_exptl_absorpt_coefficient_mu     0.089
_exptl_absorpt_correction_type     none
_exptl_absorpt_process_details     ?
_exptl_absorpt_correction_T_min     .
_exptl_absorpt_correction_T_max     .
_exptl_special_details
;
;
_diffrn_ambient_temperature     173(2)
_diffrn_radiation_type     MoK\a
_diffrn_radiation_wavelength     0.71073
_diffrn_radiation_source     'fine-focus sealed tube'
_diffrn_radiation_monochromator     graphite
_diffrn_measurement_device_type     'Stoe IPDSII two-circle'
_diffrn_measurement_method     \w
_diffrn_detector_area_resol_mean     ?
_diffrn_reflns_number     10969
_diffrn_reflns_av_R_equivalents     0.0566
_diffrn_reflns_av_sigmaI/netI     0.0275
_diffrn_reflns_theta_min     3.58
_diffrn_reflns_theta_max     28.28
_diffrn_reflns_theta_full     25.00
_diffrn_measured_fraction_theta_max     0.998
_diffrn_measured_fraction_theta_full     0.997
_diffrn_reflns_limit_h_min     -20
_diffrn_reflns_limit_h_max     23
_diffrn_reflns_limit_k_min     -11
_diffrn_reflns_limit_k_max     13
_diffrn_reflns_limit_l_min     -8
_diffrn_reflns_limit_l_max     9
_diffrn_standards_number     0
_diffrn_standards_interval_count     .
_diffrn_standards_interval_time     .
_diffrn_standards_decay_%     ?
_refine_special_details
;
Refinement of <i>F</i>^2^ against ALL reflections. The weighted <i>R</i>-factor
<i>wR</i> and goodness of fit <i>S</i> are based on <i>F</i>^2^, conventional
<i>R</i>-factors <i>R</i> are based on <i>F</i>, with <i>F</i> set to zero for
negative <i>F</i>^2^. The threshold expression of <i>F</i>^2^ >
\s(<i>F</i>^2^) is used only for calculating <i>R</i>-factors(gt) <i>etc</i>.
and is not relevant to the choice of reflections for refinement.
<i>R</i>-factors based on <i>F</i>^2^ are statistically about twice as large
as those based on <i>F</i>, and <i>R</i>- factors based on ALL data will be
even larger.
;
_reflns_number_total     1777
_reflns_number_gt     1620
_reflns_threshold_expression     I>2\s(I)
_refine_ls_structure_factor_coef     Fsqd
_refine_ls_matrix_type     full
_refine_ls_R_factor_all     0.0379
_refine_ls_R_factor_gt     0.0342
_refine_ls_wR_factor_gt     0.0882
_refine_ls_wR_factor_ref     0.0905
_refine_ls_goodness_of_fit_ref     1.030
_refine_ls_restrained_S_all     1.030
_refine_ls_number_reflns     1777
_refine_ls_number_parameters     191
_refine_ls_number_restraints     1
_refine_ls_hydrogen_treatment     mixed
_refine_ls_weighting_scheme     calc
_refine_ls_weighting_details
       'calc w = 1/[\s^2^(Fo^2^)+(0.0644P)^2^+0.0395P] where P=(Fo^2^+2Fc^2^)/3'
_atom_sites_solution_hydrogens     geom
_atom_sites_solution_primary     direct
_atom_sites_solution_secondary     difmap
_refine_ls_shift/su_max     0.000
_refine_ls_shift/su_mean     0.000
_refine_diff_density_max     0.182
_refine_diff_density_min     -0.161
_refine_ls_extinction_method     'SHELXL97 (Sheldrick, 2008)'
_refine_ls_extinction_coef     0.049(6)
_refine_ls_extinction_expression
                                  'Fc^*^=kFc[1+0.001xFc^2^\l^3^/sin(2\q)]^-1/4^'
loop_
    _atom_type_symbol
    _atom_type_description
    _atom_type_scat_dispersion_real
    _atom_type_scat_dispersion_imag
    _atom_type_scat_source
    'C' 'C' 0.0033 0.0016
                         'International Tables Vol C Tables 4.2.6.8 and 6.1.1.4'
    'H' 'H' 0.0000 0.0000
                         'International Tables Vol C Tables 4.2.6.8 and 6.1.1.4'
    'N' 'N' 0.0061 0.0033
                         'International Tables Vol C Tables 4.2.6.8 and 6.1.1.4'
    'O' 'O' 0.0106 0.0060
                         'International Tables Vol C Tables 4.2.6.8 and 6.1.1.4'
_computing_data_collection     'X-AREA (Stoe & Cie, 2001)'
_computing_cell_refinement     'X-AREA (Stoe & Cie, 2001)'
_computing_data_reduction     'X-AREA (Stoe & Cie, 2001)'
_computing_structure_solution     'SHELXS97 (Sheldrick, 2008)'
_computing_structure_refinement     'SHELXL97 (Sheldrick, 2008)'
_computing_molecular_graphics     'XP in SHELXTL-Plus (Sheldrick, 2008)'
_computing_publication_material     'SHELXL97 (Sheldrick, 2008)'
loop_
    _atom_site_type_symbol
    _atom_site_label
    _atom_site_fract_x
    _atom_site_fract_y
    _atom_site_fract_z
    _atom_site_U_iso_or_equiv
    _atom_site_adp_type
    _atom_site_calc_flag
    _atom_site_refinement_flags
    _atom_site_occupancy
    _atom_site_disorder_assembly
    _atom_site_disorder_group
    O O1 0.49830(7) 0.72482(13) 0.76358(19) 0.0401(3) Uani d . 1 . .
    O O2 0.42612(9) 1.04511(15) 0.0584(2) 0.0507(4) Uani d . 1 . .
    H H2 0.441(2) 0.992(4) 0.165(6) 0.093(11) Uiso d . 1 . .
    N N1 0.44362(8) 0.80017(15) 0.4520(2) 0.0340(3) Uani d . 1 . .
    H H1 0.4833(15) 0.825(3) 0.525(4) 0.058(7) Uiso d . 1 . .
    N N2 0.43083(8) 0.86611(15) 0.2984(2) 0.0369(3) Uani d . 1 . .
    C C1 0.39489(9) 0.69783(15) 0.4736(2) 0.0289(3) Uani d . 1 . .
    C C2 0.34823(9) 0.69776(15) 0.3232(2) 0.0306(3) Uani d . 1 . .
    H H2A 0.3083 0.6381 0.2968 0.037 Uiso calc R 1 . .
    C C3 0.37225(9) 0.80434(16) 0.2179(2) 0.0304(3) Uani d . 1 . .
    C C11 0.39509(9) 0.61110(16) 0.6314(2) 0.0306(3) Uani d . 1 . .
    C C12 0.44651(9) 0.62379(17) 0.7757(2) 0.0339(3) Uani d . 1 . .
    C C13 0.44373(11) 0.5373(2) 0.9203(3) 0.0425(4) Uani d . 1 . .
    H H13 0.4788 0.5461 1.0165 0.051 Uiso calc R 1 . .
    C C14 0.38945(12) 0.4381(2) 0.9235(3) 0.0461(5) Uani d . 1 . .
    H H14 0.3882 0.3786 1.0214 0.055 Uiso calc R 1 . .
    C C15 0.33733(11) 0.42539(19) 0.7852(3) 0.0437(4) Uani d . 1 . .
    H H15 0.2998 0.3585 0.7891 0.052 Uiso calc R 1 . .
    C C16 0.34031(10) 0.51098(17) 0.6410(3) 0.0353(4) Uani d . 1 . .
    H H16 0.3045 0.5018 0.5463 0.042 Uiso calc R 1 . .
    C C17 0.55036(12) 0.7438(3) 0.9090(3) 0.0520(5) Uani d . 1 . .
    H H17A 0.5825 0.6660 0.9222 0.078 Uiso calc R 1 . .
    H H17B 0.5218 0.7583 1.0202 0.078 Uiso calc R 1 . .
    H H17C 0.5825 0.8201 0.8843 0.078 Uiso calc R 1 . .
    C C31 0.34524(9) 0.85273(17) 0.0429(2) 0.0314(3) Uani d . 1 . .
    C C32 0.37398(10) 0.96997(18) -0.0313(3) 0.0367(4) Uani d . 1 . .
    C C33 0.34958(11) 1.0130(2) -0.1993(3) 0.0438(4) Uani d . 1 . .
    H H33 0.3693 1.0919 -0.2482 0.053 Uiso calc R 1 . .
    C C34 0.29652(12) 0.9407(2) -0.2952(3) 0.0437(4) Uani d . 1 . .
    H H34 0.2805 0.9700 -0.4102 0.052 Uiso calc R 1 . .
    C C35 0.26648(11) 0.82574(19) -0.2245(3) 0.0417(4) Uani d . 1 . .
    H H35 0.2297 0.7772 -0.2900 0.050 Uiso calc R 1 . .
    C C36 0.29090(10) 0.78266(17) -0.0569(2) 0.0354(4) Uani d . 1 . .
    H H36 0.2704 0.7041 -0.0089 0.042 Uiso calc R 1 . .
loop_
    _atom_site_aniso_label
    _atom_site_aniso_U_11
    _atom_site_aniso_U_22
    _atom_site_aniso_U_33
    _atom_site_aniso_U_12
    _atom_site_aniso_U_13
    _atom_site_aniso_U_23
    O1 0.0371(6) 0.0507(8) 0.0327(6) -0.0037(5) -0.0084(5) 0.0025(6)
    O2 0.0531(8) 0.0541(8) 0.0448(8) -0.0219(7) -0.0050(7) 0.0142(7)
    N1 0.0363(7) 0.0385(7) 0.0273(7) -0.0070(6) -0.0052(6) 0.0026(6)
    N2 0.0390(7) 0.0402(7) 0.0314(8) -0.0087(6) -0.0060(6) 0.0038(6)
    C1 0.0298(7) 0.0302(7) 0.0268(8) 0.0005(6) -0.0005(6) -0.0037(6)
    C2 0.0306(7) 0.0329(7) 0.0283(8) -0.0029(6) -0.0024(6) -0.0014(6)
    C3 0.0304(7) 0.0336(8) 0.0271(8) -0.0008(6) -0.0013(6) -0.0018(6)
    C11 0.0325(7) 0.0330(7) 0.0263(7) 0.0057(6) 0.0020(6) -0.0017(6)
    C12 0.0325(7) 0.0394(8) 0.0299(8) 0.0063(6) 0.0008(6) -0.0018(7)
    C13 0.0413(9) 0.0537(11) 0.0326(9) 0.0113(8) -0.0018(7) 0.0071(8)
    C14 0.0493(10) 0.0513(11) 0.0378(10) 0.0074(8) 0.0033(8) 0.0156(9)
    C15 0.0476(9) 0.0410(9) 0.0426(11) -0.0005(7) 0.0046(8) 0.0065(8)
    C16 0.0389(8) 0.0333(8) 0.0337(9) 0.0004(7) 0.0005(7) -0.0010(7)
    C17 0.0431(10) 0.0746(14) 0.0384(11) -0.0055(10) -0.0137(8) 0.0031(10)
    C31 0.0314(7) 0.0365(8) 0.0263(8) 0.0041(6) 0.0016(6) -0.0006(6)
    C32 0.0357(8) 0.0434(9) 0.0310(9) -0.0011(7) 0.0048(7) 0.0015(7)
    C33 0.0483(10) 0.0488(10) 0.0342(10) 0.0069(8) 0.0084(8) 0.0103(8)
    C34 0.0510(10) 0.0530(10) 0.0271(8) 0.0189(9) -0.0001(7) 0.0001(8)
    C35 0.0464(9) 0.0464(9) 0.0324(9) 0.0122(7) -0.0083(7) -0.0067(8)
    C36 0.0384(8) 0.0370(8) 0.0307(8) 0.0036(7) -0.0040(7) -0.0037(7)
_geom_special_details
;
All e.s.d.'s (except the e.s.d. in the dihedral angle between two l.s. planes)
are estimated using the full covariance matrix. The cell e.s.d.'s are taken
into account individually in the estimation of e.s.d.'s in distances, angles
and torsion angles; correlations between e.s.d.'s in cell parameters are only
used when they are defined by crystal symmetry. An approximate (isotropic)
treatment of cell e.s.d.'s is used for estimating e.s.d.'s involving l.s.
planes.
;
loop_
    _geom_bond_atom_site_label_1
    _geom_bond_atom_site_label_2
    _geom_bond_site_symmetry_2
    _geom_bond_distance
    _geom_bond_publ_flag
    O1 C12 . 1.379(2) ?
    O1 C17 . 1.431(2) ?
    O2 C32 . 1.369(2) ?
    O2 H2 . 0.99(4) ?
    N1 N2 . 1.347(2) ?
    N1 C1 . 1.361(2) ?
    N1 H1 . 0.92(3) ?
    N2 C3 . 1.348(2) ?
    C1 C2 . 1.388(2) ?
    C1 C11 . 1.473(2) ?
    C2 C3 . 1.408(2) ?
    C2 H2A . 0.9500 ?
    C3 C31 . 1.473(2) ?
    C11 C16 . 1.407(2) ?
    C11 C12 . 1.410(2) ?
    C12 C13 . 1.394(3) ?
    C13 C14 . 1.392(3) ?
    C13 H13 . 0.9500 ?
    C14 C15 . 1.384(3) ?
    C14 H14 . 0.9500 ?
    C15 C16 . 1.387(3) ?
    C15 H15 . 0.9500 ?
    C16 H16 . 0.9500 ?
    C17 H17A . 0.9800 ?
    C17 H17B . 0.9800 ?
    C17 H17C . 0.9800 ?
    C31 C36 . 1.406(2) ?
    C31 C32 . 1.413(2) ?
    C32 C33 . 1.395(3) ?
    C33 C34 . 1.387(3) ?
    C33 H33 . 0.9500 ?
    C34 C35 . 1.392(3) ?
    C34 H34 . 0.9500 ?
    C35 C36 . 1.392(3) ?
    C35 H35 . 0.9500 ?
    C36 H36 . 0.9500 ?
loop_
    _geom_angle_atom_site_label_1
    _geom_angle_atom_site_label_2
    _geom_angle_atom_site_label_3
    _geom_angle_site_symmetry_1
    _geom_angle_site_symmetry_3
    _geom_angle
    _geom_angle_publ_flag
    C12 O1 C17 . . 118.24(16) ?
    C32 O2 H2 . . 105(2) ?
    N2 N1 C1 . . 112.35(14) ?
    N2 N1 H1 . . 119.2(18) ?
    C1 N1 H1 . . 128.3(18) ?
    N1 N2 C3 . . 105.72(14) ?
    N1 C1 C2 . . 106.03(15) ?
    N1 C1 C11 . . 123.76(15) ?
    C2 C1 C11 . . 130.20(14) ?
    C1 C2 C3 . . 105.82(14) ?
    C1 C2 H2A . . 127.1 ?
    C3 C2 H2A . . 127.1 ?
    N2 C3 C2 . . 110.08(15) ?
    N2 C3 C31 . . 118.85(15) ?
    C2 C3 C31 . . 131.07(15) ?
    C16 C11 C12 . . 117.79(16) ?
    C16 C11 C1 . . 118.49(15) ?
    C12 C11 C1 . . 123.71(15) ?
    O1 C12 C13 . . 123.28(17) ?
    O1 C12 C11 . . 116.16(15) ?
    C13 C12 C11 . . 120.56(17) ?
    C14 C13 C12 . . 119.95(18) ?
    C14 C13 H13 . . 120.0 ?
    C12 C13 H13 . . 120.0 ?
    C15 C14 C13 . . 120.55(18) ?
    C15 C14 H14 . . 119.7 ?
    C13 C14 H14 . . 119.7 ?
    C14 C15 C16 . . 119.51(18) ?
    C14 C15 H15 . . 120.2 ?
    C16 C15 H15 . . 120.2 ?
    C15 C16 C11 . . 121.61(18) ?
    C15 C16 H16 . . 119.2 ?
    C11 C16 H16 . . 119.2 ?
    O1 C17 H17A . . 109.5 ?
    O1 C17 H17B . . 109.5 ?
    H17A C17 H17B . . 109.5 ?
    O1 C17 H17C . . 109.5 ?
    H17A C17 H17C . . 109.5 ?
    H17B C17 H17C . . 109.5 ?
    C36 C31 C32 . . 117.91(16) ?
    C36 C31 C3 . . 121.03(15) ?
    C32 C31 C3 . . 121.05(16) ?
    O2 C32 C33 . . 117.80(17) ?
    O2 C32 C31 . . 121.61(17) ?
    C33 C32 C31 . . 120.59(18) ?
    C34 C33 C32 . . 120.02(18) ?
    C34 C33 H33 . . 120.0 ?
    C32 C33 H33 . . 120.0 ?
    C33 C34 C35 . . 120.64(18) ?
    C33 C34 H34 . . 119.7 ?
    C35 C34 H34 . . 119.7 ?
    C36 C35 C34 . . 119.34(18) ?
    C36 C35 H35 . . 120.3 ?
    C34 C35 H35 . . 120.3 ?
    C35 C36 C31 . . 121.49(17) ?
    C35 C36 H36 . . 119.3 ?
    C31 C36 H36 . . 119.3 ?
loop_
    _geom_torsion_atom_site_label_1
    _geom_torsion_atom_site_label_2
    _geom_torsion_atom_site_label_3
    _geom_torsion_atom_site_label_4
    _geom_torsion_site_symmetry_1
    _geom_torsion_site_symmetry_2
    _geom_torsion_site_symmetry_3
    _geom_torsion_site_symmetry_4
    _geom_torsion
    _geom_torsion_publ_flag
    C1 N1 N2 C3 . . . . -0.2(2) ?
    N2 N1 C1 C2 . . . . 0.46(19) ?
    N2 N1 C1 C11 . . . . -178.61(14) ?
    N1 C1 C2 C3 . . . . -0.50(18) ?
    C11 C1 C2 C3 . . . . 178.48(16) ?
    N1 N2 C3 C2 . . . . -0.1(2) ?
    N1 N2 C3 C31 . . . . -179.01(14) ?
    C1 C2 C3 N2 . . . . 0.4(2) ?
    C1 C2 C3 C31 . . . . 179.10(16) ?
    N1 C1 C11 C16 . . . . 178.05(15) ?
    C2 C1 C11 C16 . . . . -0.8(3) ?
    N1 C1 C11 C12 . . . . -0.9(2) ?
    C2 C1 C11 C12 . . . . -179.75(17) ?
    C17 O1 C12 C13 . . . . -1.8(3) ?
    C17 O1 C12 C11 . . . . 178.37(16) ?
    C16 C11 C12 O1 . . . . -178.60(15) ?
    C1 C11 C12 O1 . . . . 0.4(2) ?
    C16 C11 C12 C13 . . . . 1.5(2) ?
    C1 C11 C12 C13 . . . . -179.50(16) ?
    O1 C12 C13 C14 . . . . 179.62(17) ?
    C11 C12 C13 C14 . . . . -0.5(3) ?
    C12 C13 C14 C15 . . . . -0.9(3) ?
    C13 C14 C15 C16 . . . . 1.2(3) ?
    C14 C15 C16 C11 . . . . -0.1(3) ?
    C12 C11 C16 C15 . . . . -1.2(3) ?
    C1 C11 C16 C15 . . . . 179.75(16) ?
    N2 C3 C31 C36 . . . . 172.07(16) ?
    C2 C3 C31 C36 . . . . -6.5(3) ?
    N2 C3 C31 C32 . . . . -7.0(2) ?
    C2 C3 C31 C32 . . . . 174.43(18) ?
    C36 C31 C32 O2 . . . . 178.95(17) ?
    C3 C31 C32 O2 . . . . -2.0(3) ?
    C36 C31 C32 C33 . . . . -0.8(2) ?
    C3 C31 C32 C33 . . . . 178.21(15) ?
    O2 C32 C33 C34 . . . . -179.68(18) ?
    C31 C32 C33 C34 . . . . 0.1(3) ?
    C32 C33 C34 C35 . . . . 0.7(3) ?
    C33 C34 C35 C36 . . . . -0.8(3) ?
    C34 C35 C36 C31 . . . . 0.1(3) ?
    C32 C31 C36 C35 . . . . 0.8(2) ?
    C3 C31 C36 C35 . . . . -178.30(16) ?
loop_
    _geom_hbond_atom_site_label_D
    _geom_hbond_atom_site_label_H
    _geom_hbond_atom_site_label_A
    _geom_hbond_site_symmetry_A
    _geom_hbond_distance_DH
    _geom_hbond_distance_HA
    _geom_hbond_distance_DA
    _geom_hbond_angle_DHA
    O2 H2 N2 . 0.99(4) 1.64(4) 2.560(2) 152(3)
    N1 H1 O1 . 0.92(3) 2.07(3) 2.628(2) 118(2)
    N1 H1 O2 2_675 0.92(3) 2.09(3) 2.892(2) 146(3)
data_global
_journal_date_recd_electronic     2008-07-18
_journal_date_accepted     2008-08-09
_journal_name_full     'Acta Crystallographica, Section E'
_journal_year     2008
_journal_volume     64
_journal_issue      9
_journal_page_first     o1767
_journal_page_last     o1767
_journal_paper_category     QO
_journal_coeditor_code     BX2163
_publ_contact_author_name     'Hasan, Aurangzeb'
_publ_contact_author_address
;
Department of Chemistry
Quaid-i-Azam University
Islamabad 45320
Pakistan
;
_publ_contact_author_email     flavonoids@hotmail.com
_publ_contact_author_fax     ?
_publ_contact_author_phone     ?
_publ_section_title
;
3-(2-Hydroxyphenyl)-5-(2-methoxyphenyl)-1<i>H</i>-pyrazole
;
loop_
    _publ_author_name
    _publ_author_address
    'Hasan, Aurangzeb'
;
Department of Chemistry
Quaid-i-Azam University
Islamabad 45320
Pakistan
;
    'Ikram, Sumera'
;
Department of Chemistry
Quaid-i-Azam University
Islamabad 45320
Pakistan
;
    'Badshah, Amir'
;
Department of Chemistry
Quaid-i-Azam University
Islamabad 45320
Pakistan
;
    'Bolte, Michael'
;
Institut f\"ur Anorganische Chemie
J. W. Goethe-Universit\"at
Max-von-Laue-Strasse 7
60438 Frankfurt/Main
Germany
;
    'Zia, Mehwash'
;
Department of Chemistry
Quaid-i-Azam University
Islamabad 45320
Pakistan
;
