# Supplementary material for: 3-(2-Hydroxy­phen­yl)-5-(2-methoxy­phenyl)-1H-pyrazole
Source: Acta Crystallogr Sect E Struct Rep Online. 2008 Aug 16;64(Pt 9):o1767. doi: 10.1107/S1600536808025725 (PMC2960634; doi:10.1107/S1600536808025725)
Supplement: Supplementary file 2 [file e-64-o1767-Isup2.hkl]

# 
# h,k,l, Fc-squared, Fo-squared, sigma(Fo-squared) and status flag 
# 
data_I
_shelx_title ' az1 in Pna21' 
_shelx_refln_list_code          4 
_shelx_F_calc_maximum      114.26 
_exptl_crystal_F_000       560.00 
_reflns_d_resolution_high  0.7501 
 
loop_ 
 _symmetry_equiv_pos_as_xyz 
 'x, y, z' 
 '-x, -y, z+1/2' 
 'x+1/2, -y+1/2, z' 
 '-x+1/2, y+1/2, z+1/2' 
 
_cell_length_a    17.5626 
_cell_length_b    10.2239 
_cell_length_c     7.4513 
_cell_angle_alpha  90.000 
_cell_angle_beta   90.000 
_cell_angle_gamma  90.000 
 
_shelx_F_squared_multiplier     1.000 
 
loop_ 
 _refln_index_h 
 _refln_index_k 
 _refln_index_l 
 _refln_F_squared_calc 
 _refln_F_squared_meas 
 _refln_F_squared_sigma 
 _refln_observed_status 
   4   0   0     6387.98     6986.90     59.39 o 
   6   0   0      190.16      179.04      7.04 o 
   8   0   0      210.99      176.80      5.57 o 
  10   0   0      698.30      682.52      6.71 o 
  12   0   0        4.77        9.89      2.52 o 
  14   0   0      585.14      619.12     26.30 o 
  16   0   0       46.92       48.03      4.83 o 
  18   0   0      605.48      670.64      6.73 o 
  20   0   0      259.32      268.79     11.90 o 
  22   0   0       69.75       72.63      4.14 o 
   3   1   0      175.82      142.72      3.29 o 
   4   1   0       28.31       28.55      1.82 o 
   5   1   0        0.21        2.21      1.43 o 
   6   1   0       96.61       77.89      2.50 o 
   7   1   0      570.64      525.48      5.13 o 
   8   1   0       75.72       73.08      2.19 o 
   9   1   0       10.59        9.88      1.47 o 
  10   1   0      201.49      225.61     11.14 o 
  11   1   0      192.51      198.82      7.76 o 
  12   1   0      267.41      286.81     10.85 o 
  13   1   0      184.44      179.42      2.91 o 
  14   1   0       15.93       18.07      1.39 o 
  15   1   0      486.36      545.65     15.31 o 
  16   1   0        0.19        0.70      1.20 o 
  17   1   0       64.28       75.38      1.75 o 
  18   1   0        8.56        9.62      1.29 o 
  19   1   0      253.26      279.07      3.45 o 
  20   1   0       66.40       68.52      1.82 o 
  21   1   0       16.55       17.58      1.95 o 
  22   1   0       54.89       54.38      2.05 o 
  23   1   0        4.06        3.56      1.91 o 
   0   2   0       95.51       72.15      4.23 o 
   1   2   0     2900.92     2714.37     97.39 o 
   2   2   0      788.21      607.13      7.98 o 
   3   2   0      935.09      814.44     29.51 o 
   4   2   0     4556.49     4375.19     99.25 o 
   5   2   0       90.91       95.09      2.47 o 
   6   2   0        0.75        0.67      1.25 o 
   7   2   0       28.82       28.45      1.53 o 
   8   2   0      510.68      507.57     17.08 o 
   9   2   0       32.17       37.95      1.92 o 
  10   2   0       98.49      111.37      8.20 o 
  11   2   0       17.14       19.98      1.45 o 
  12   2   0       19.24       21.05      1.56 o 
  13   2   0      120.84      129.91      4.71 o 
  14   2   0        9.48       11.50      1.32 o 
  15   2   0       21.03       24.90      1.80 o 
  16   2   0       16.82       16.25      1.35 o 
  17   2   0       44.13       47.97      3.25 o 
  18   2   0       33.62       33.61      1.64 o 
  19   2   0       38.18       39.28      1.70 o 
  20   2   0       55.25       57.65      1.74 o 
  21   2   0        7.70        7.26      1.62 o 
  22   2   0       40.64       38.06      2.54 o 
  23   2   0       44.92       41.37      2.39 o 
   1   3   0       21.23       20.54      1.69 o 
   2   3   0      324.38      275.14      5.48 o 
   3   3   0        3.33        5.06      1.80 o 
   4   3   0      602.57      529.78      5.14 o 
   5   3   0      181.48      177.27     10.12 o 
   6   3   0      919.55      814.31     18.45 o 
   7   3   0      280.86      262.32      3.18 o 
   8   3   0       18.77       14.57      1.36 o 
   9   3   0      415.57      409.54     22.81 o 
  10   3   0        0.79        0.88      1.58 o 
  11   3   0      220.31      251.22      3.17 o 
  12   3   0        8.57        8.85      1.69 o 
  13   3   0       51.08       54.63      2.09 o 
  14   3   0      156.70      185.12      7.10 o 
  15   3   0        1.80        4.38      1.69 o 
  16   3   0       18.21       19.98      1.46 o 
  17   3   0       24.11       27.96      1.51 o 
  18   3   0        0.94        3.16      1.35 o 
  19   3   0        5.57        7.19      1.54 o 
  20   3   0        1.58        2.77      1.59 o 
  21   3   0       32.48       34.78      1.64 o 
  22   3   0        7.47        9.52      1.90 o 
   0   4   0     1758.80     1591.58     45.95 o 
   1   4   0       76.89       73.12      2.38 o 
   2   4   0       64.18       50.53      2.30 o 
   3   4   0      355.91      328.11      8.62 o 
   4   4   0      169.81      155.97      7.91 o 
   5   4   0     2617.52     2686.82     13.90 o 
   6   4   0      801.58      867.15     29.90 o 
   7   4   0      112.80      129.11      5.65 o 
   8   4   0       80.35       80.55      5.29 o 
   9   4   0        0.28        2.18      1.24 o 
  10   4   0        6.15        6.63      1.41 o 
  11   4   0      457.27      445.18     21.82 o 
  12   4   0        9.39       10.53      1.63 o 
  13   4   0      301.16      325.64      8.53 o 
  14   4   0       84.51       91.47      2.35 o 
  15   4   0        2.33        3.31      1.72 o 
  16   4   0       20.17       21.62      1.78 o 
  17   4   0       49.90       50.43      3.19 o 
  18   4   0        3.15        2.43      1.55 o 
  19   4   0       18.33       17.26      1.47 o 
  20   4   0        7.39        9.49      1.57 o 
  21   4   0        6.05        6.92      1.65 o 
  22   4   0        2.15        3.21      1.90 o 
   1   5   0      201.07      201.33      7.29 o 
   2   5   0     1420.13     1459.85     37.34 o 
   3   5   0      182.05      176.72      3.00 o 
   4   5   0      804.46      785.75     11.46 o 
   5   5   0      162.32      147.23      4.05 o 
   6   5   0       10.78       12.05      1.31 o 
   7   5   0      187.40      180.18      3.07 o 
   8   5   0       22.16       14.22      1.91 o 
   9   5   0        0.74        2.63      1.38 o 
  10   5   0      229.71      215.87      5.81 o 
  11   5   0      421.75      406.14     19.63 o 
  12   5   0      204.95      179.86     11.24 o 
  13   5   0      204.67      205.45     10.99 o 
  14   5   0       99.29      116.10      2.87 o 
  15   5   0       14.20       17.94      1.62 o 
  16   5   0       38.07       41.08      2.21 o 
  17   5   0       50.50       52.43      2.34 o 
  18   5   0        0.02        1.13      1.58 o 
  19   5   0        9.65       10.07      1.46 o 
  20   5   0        2.18        2.38      1.45 o 
  21   5   0        1.58        0.89      1.95 o 
   0   6   0      171.44      189.95      6.17 o 
   1   6   0       72.75       81.36      2.43 o 
   2   6   0      196.78      210.00      6.13 o 
   3   6   0      172.43      140.23      2.42 o 
   4   6   0      248.35      259.67      8.57 o 
   5   6   0       16.39       17.76      1.95 o 
   6   6   0        4.66        4.80      1.36 o 
   7   6   0       44.77       37.09      1.88 o 
   8   6   0        0.90        0.19      1.24 o 
   9   6   0        7.87        5.42      1.53 o 
  10   6   0      481.60      437.00     12.56 o 
  11   6   0      693.15      677.17     37.31 o 
  12   6   0       17.47       17.09      1.53 o 
  13   6   0       94.39       95.41      3.13 o 
  14   6   0       26.41       26.70      2.93 o 
  15   6   0      278.64      290.84      7.87 o 
  16   6   0        2.78        2.41      1.62 o 
  17   6   0        0.03        2.38      1.65 o 
  18   6   0        4.37        2.76      2.30 o 
  19   6   0        0.79        3.03      1.82 o 
  20   6   0        1.77       -0.18      1.60 o 
  21   6   0        5.62        4.73      1.67 o 
   1   7   0      187.35      206.69      2.70 o 
   2   7   0      166.55      165.72      3.18 o 
   3   7   0        7.11       10.14      1.60 o 
   4   7   0      151.79      165.93      6.42 o 
   5   7   0       24.33       28.83      1.54 o 
   6   7   0        0.00        1.14      1.46 o 
   7   7   0      634.54      647.61     19.79 o 
   8   7   0      118.94      126.81      8.50 o 
   9   7   0        0.07        2.67      1.65 o 
  10   7   0      122.38      147.93      5.94 o 
  11   7   0       34.45       29.08      1.85 o 
  12   7   0       50.40       38.76      1.94 o 
  13   7   0      167.86      161.26      4.65 o 
  14   7   0       28.68       27.53      1.64 o 
  15   7   0       38.69       33.65      2.76 o 
  16   7   0       20.64       26.49      1.97 o 
  17   7   0        8.54        8.58      3.30 o 
  18   7   0        0.89        1.32      2.38 o 
  19   7   0       14.69       12.72      2.54 o 
  20   7   0        1.27        1.91      1.96 o 
   0   8   0      102.72      118.28      3.11 o 
   1   8   0        0.04       -0.65      1.22 o 
   2   8   0       94.94       96.41      3.52 o 
   3   8   0        0.09       -0.23      1.16 o 
   4   8   0       33.58       37.68      1.89 o 
   5   8   0      104.34      110.01      3.03 o 
   6   8   0       41.01       38.61      1.99 o 
   7   8   0      170.00      161.32      4.37 o 
   8   8   0       62.02       64.90      2.17 o 
   9   8   0       17.24       16.79      1.96 o 
  10   8   0       42.62       37.19      2.33 o 
  11   8   0       39.49       35.67      1.93 o 
  12   8   0       22.15       24.73      2.81 o 
  13   8   0       71.28       66.86      2.40 o 
  14   8   0        5.34        3.78      2.04 o 
  15   8   0        0.11       -2.56      2.56 o 
  16   8   0        0.92        1.28      2.02 o 
  17   8   0        0.60        0.45      2.37 o 
  18   8   0        3.62        3.92      2.40 o 
   1   9   0      120.56      123.13      2.22 o 
   2   9   0        1.54        2.03      1.36 o 
   3   9   0        1.30        2.26      1.15 o 
   4   9   0        5.70        5.57      1.29 o 
   5   9   0        3.48        4.69      1.90 o 
   6   9   0        1.35        0.29      1.57 o 
   7   9   0        0.18        0.70      1.37 o 
   8   9   0       34.81       31.74      1.68 o 
   9   9   0       12.59       12.14      1.37 o 
  10   9   0       49.32       50.42      2.17 o 
  11   9   0       23.57       25.44      1.66 o 
  12   9   0        0.17       -0.03      1.56 o 
  13   9   0       34.93       36.48      1.94 o 
  14   9   0        6.91        5.49      1.93 o 
  15   9   0        1.15        1.98      2.34 o 
  16   9   0        0.00        0.11      2.71 o 
  17   9   0        9.15        4.60      2.45 o 
   0  10   0       50.25       49.78      2.55 o 
   1  10   0       60.24       64.93      1.90 o 
   2  10   0       10.65       12.29      1.48 o 
   3  10   0        8.89       11.99      1.53 o 
   4  10   0       83.66       84.68      2.22 o 
   5  10   0        0.01       -0.02      1.62 o 
   6  10   0       10.28       10.54      1.77 o 
   7  10   0        9.01       11.20      1.81 o 
   8  10   0       70.97       74.91      2.87 o 
   9  10   0       13.25       15.26      1.64 o 
  10  10   0        0.36       -0.54      1.62 o 
  11  10   0       30.51       27.53      2.04 o 
  12  10   0        0.63        0.69      1.76 o 
  13  10   0        5.30        5.34      1.59 o 
  14  10   0        6.47        4.97      2.60 o 
  15  10   0        3.35        4.05      2.58 o 
   1  11   0        2.46        2.42      1.48 o 
   2  11   0      394.84      394.82     11.09 o 
   3  11   0      119.67      133.48      2.72 o 
   4  11   0       55.69       55.99      1.89 o 
   5  11   0        6.05        6.32      1.60 o 
   6  11   0       33.76       36.30      2.31 o 
   7  11   0        3.33        2.16      1.56 o 
   8  11   0        0.34       -0.52      2.65 o 
   9  11   0       11.27       10.00      2.52 o 
  10  11   0        0.22       -1.96      1.96 o 
  11  11   0        7.82        8.64      2.13 o 
  12  11   0        1.11        1.85      1.85 o 
  13  11   0        5.36        7.21      2.26 o 
   0  12   0      165.74      170.09      6.87 o 
   1  12   0      101.69      101.37      2.65 o 
   2  12   0       66.45       64.57      3.02 o 
   3  12   0       14.81       14.66      1.89 o 
   4  12   0       12.42       11.06      2.03 o 
   5  12   0       36.17       41.91      2.50 o 
   6  12   0       58.60       57.87      2.47 o 
   7  12   0        6.52        7.06      1.98 o 
   8  12   0       11.43       11.28      2.12 o 
   9  12   0        3.62        3.50      1.77 o 
  10  12   0        4.01        6.19      2.65 o 
  11  12   0        4.24        1.67      2.80 o 
   1  13   0        0.01        0.11      1.80 o 
   2  13   0       10.41        9.41      2.03 o 
   3  13   0        3.37        2.91      2.00 o 
   4  13   0        1.46        1.13      2.03 o 
   5  13   0        2.20        4.49      2.20 o 
   6  13   0       25.61       26.96      2.21 o 
   7  13   0        6.07        3.99      1.96 o 
   2   0   1     1623.51     1477.30     39.30 o 
   4   0   1     4622.07     4501.32     98.62 o 
   6   0   1      475.61      441.66      8.12 o 
   8   0   1       22.62       19.24      5.12 o 
  10   0   1      275.79      296.57      7.69 o 
  12   0   1      188.21      206.59      6.05 o 
  14   0   1       64.07       68.46      3.06 o 
  16   0   1      257.34      273.57     10.07 o 
  18   0   1      125.42      136.34      2.31 o 
  20   0   1       25.85       23.73      1.58 o 
  22   0   1       74.03       68.90      2.22 o 
   1   1   1     1662.86     1429.38     26.94 o 
   2   1   1     1154.06      977.72     19.07 o 
   3   1   1     6353.23     6563.14    183.31 o 
   4   1   1     8201.42     8782.22    298.71 o 
   5   1   1     1935.49     1771.30     37.87 o 
   6   1   1      764.18      750.22      7.42 o 
   7   1   1      205.11      190.94      5.00 o 
   8   1   1       77.90       64.68      1.24 o 
   9   1   1       88.12       82.73      1.58 o 
  10   1   1      562.77      616.01     16.55 o 
  11   1   1      379.27      408.02     13.77 o 
  12   1   1       62.97       67.08      2.01 o 
  13   1   1       15.28       14.77      1.09 o 
  14   1   1       64.02       73.55      2.65 o 
  15   1   1      150.55      165.45      4.30 o 
  16   1   1       18.16       19.97      1.08 o 
  17   1   1       22.11       23.73      1.12 o 
  18   1   1       71.04       71.11      1.61 o 
  19   1   1       63.07       67.59      1.26 o 
  20   1   1       43.99       45.75      1.31 o 
  21   1   1       12.06       11.42      1.08 o 
  22   1   1       36.69       33.34      1.33 o 
  23   1   1       12.68       12.34      1.34 o 
   1   2   1     2102.64     1922.81     36.70 o 
   2   2   1    13056.42    16215.06    193.65 o 
   3   2   1     6097.75     6227.80    105.15 o 
   4   2   1     8712.55     9212.85    294.39 o 
   5   2   1     1516.17     1414.27     27.88 o 
   6   2   1      406.88      388.62      9.41 o 
   7   2   1     1327.77     1305.41     30.98 o 
   8   2   1      937.64      961.84     14.64 o 
   9   2   1      793.46      823.31     18.51 o 
  10   2   1       47.17       48.69      2.23 o 
  11   2   1       24.11       20.16      1.04 o 
  12   2   1      222.30      252.28      5.46 o 
  13   2   1       47.47       49.34      1.20 o 
  14   2   1      189.31      201.60      3.33 o 
  15   2   1      278.12      310.40      6.98 o 
  16   2   1       75.16       79.58      2.28 o 
  17   2   1       93.54       96.19      2.44 o 
  18   2   1       76.34       78.63      1.45 o 
  19   2   1       48.66       51.44      1.32 o 
  20   2   1       29.40       30.60      1.26 o 
  21   2   1        2.24        3.05      1.07 o 
  22   2   1       28.03       27.58      1.26 o 
  23   2   1       13.80       10.82      1.36 o 
   0   3   1     1421.08     1326.49     22.47 o 
   1   3   1      114.02      118.29      3.66 o 
   2   3   1      152.07      142.14      8.46 o 
   3   3   1     1482.79     1377.02     22.24 o 
   4   3   1      499.39      481.28     10.57 o 
   5   3   1      278.42      248.48      6.65 o 
   6   3   1      729.75      714.88     11.61 o 
   7   3   1      129.25      133.71      2.22 o 
   8   3   1      164.12      159.80      4.16 o 
   9   3   1        6.57        6.52      1.17 o 
  10   3   1      296.92      327.11      4.82 o 
  11   3   1      213.33      217.11      4.43 o 
  12   3   1      311.93      332.53      8.64 o 
  13   3   1      208.74      212.92      3.20 o 
  14   3   1       28.69       26.12      1.33 o 
  15   3   1       36.13       35.86      1.26 o 
  16   3   1       12.08       12.31      1.22 o 
  17   3   1      148.55      159.50      2.74 o 
  18   3   1        8.34       10.95      1.17 o 
  19   3   1       24.69       27.56      1.24 o 
  20   3   1        3.01        2.94      1.18 o 
  21   3   1       34.14       33.33      1.47 o 
  22   3   1        4.90        4.35      1.20 o 
   1   4   1      758.46      732.91     11.56 o 
   2   4   1       52.03       48.59      1.28 o 
   3   4   1      173.34      161.19      3.35 o 
   4   4   1      455.53      455.30     13.04 o 
   5   4   1       41.44       43.30      1.17 o 
   6   4   1       28.60       24.58      1.07 o 
   7   4   1      174.60      168.52      3.60 o 
   8   4   1      559.80      541.87     11.31 o 
   9   4   1       21.42       19.51      1.64 o 
  10   4   1      120.35      124.93      3.63 o 
  11   4   1       84.23       90.13      3.15 o 
  12   4   1       25.25       23.49      1.14 o 
  13   4   1       94.88       94.00      2.74 o 
  14   4   1       84.45       92.33      2.55 o 
  15   4   1      132.27      140.55      2.60 o 
  16   4   1      164.52      180.11      4.08 o 
  17   4   1      100.92      109.31      2.37 o 
  18   4   1       48.39       46.13      1.60 o 
  19   4   1        4.19        4.26      1.07 o 
  20   4   1        2.51        3.04      1.20 o 
  21   4   1       14.77       15.31      1.27 o 
  22   4   1       10.88       10.24      1.47 o 
   0   5   1      653.02      685.30      8.75 o 
   1   5   1     1184.34     1245.59     17.83 o 
   2   5   1      358.83      350.81      5.72 o 
   3   5   1       32.25       36.33      1.15 o 
   4   5   1      359.23      313.54      4.56 o 
   5   5   1      500.35      484.26     14.36 o 
   6   5   1       14.09       14.42      1.22 o 
   7   5   1       35.28       32.75      1.43 o 
   8   5   1      119.30      113.50      3.16 o 
   9   5   1        7.47        7.60      1.00 o 
  10   5   1       58.08       63.43      1.41 o 
  11   5   1      109.18      108.07      2.07 o 
  12   5   1      195.34      217.47      4.83 o 
  13   5   1       19.04       16.99      1.12 o 
  14   5   1      171.43      173.77      4.86 o 
  15   5   1       32.83       33.63      1.35 o 
  16   5   1      107.21      111.01      3.44 o 
  17   5   1       45.90       45.28      1.45 o 
  18   5   1        6.86        8.67      1.22 o 
  19   5   1        8.28        8.38      1.22 o 
  20   5   1        0.77        0.41      1.27 o 
  21   5   1       32.71       28.72      1.28 o 
   1   6   1      218.62      221.62      3.26 o 
   2   6   1      114.72      108.76      2.80 o 
   3   6   1      586.25      613.33     16.72 o 
   4   6   1        4.41        6.57      1.08 o 
   5   6   1      141.66      153.05      2.03 o 
   6   6   1       24.86       27.67      1.43 o 
   7   6   1      652.37      647.73     18.23 o 
   8   6   1       48.52       49.69      2.63 o 
   9   6   1      489.05      474.18     12.71 o 
  10   6   1       11.37       10.48      1.05 o 
  11   6   1        2.94        2.48      1.12 o 
  12   6   1       53.65       49.84      1.57 o 
  13   6   1       54.73       53.68      1.31 o 
  14   6   1       36.26       40.34      1.60 o 
  15   6   1       24.38       22.38      1.31 o 
  16   6   1        6.45        7.36      1.10 o 
  17   6   1       22.70       21.28      1.27 o 
  18   6   1        0.15       -0.61      1.11 o 
  19   6   1       10.57       11.59      1.34 o 
  20   6   1       22.25       21.40      2.03 o 
   0   7   1      167.70      161.13      2.55 o 
   1   7   1       52.13       53.95      1.21 o 
   2   7   1      188.57      190.71      2.73 o 
   3   7   1       12.48       13.85      1.19 o 
   4   7   1      107.01      110.08      1.92 o 
   5   7   1      179.20      183.60      4.92 o 
   6   7   1       55.60       51.68      1.27 o 
   7   7   1      112.84      104.43      2.98 o 
   8   7   1      179.32      167.83      3.70 o 
   9   7   1      153.10      152.12      3.14 o 
  10   7   1        6.23        6.00      1.12 o 
  11   7   1       65.16       61.70      3.10 o 
  12   7   1       33.90       33.33      1.70 o 
  13   7   1       22.57       21.16      1.45 o 
  14   7   1        7.53        7.56      1.24 o 
  15   7   1        9.57       11.71      1.30 o 
  16   7   1        5.54        5.94      1.12 o 
  17   7   1       13.70       16.12      2.63 o 
  18   7   1       16.05       14.17      1.88 o 
  19   7   1        4.17        6.37      1.62 o 
   1   8   1       30.08       28.83      1.11 o 
   2   8   1      106.34      112.14      1.60 o 
   3   8   1      131.15      134.87      2.14 o 
   4   8   1       16.60       18.47      1.39 o 
   5   8   1        5.36        5.17      1.23 o 
   6   8   1      139.30      140.39      3.73 o 
   7   8   1      154.36      158.68      2.35 o 
   8   8   1      105.17       92.94      2.58 o 
   9   8   1      225.13      214.74      2.98 o 
  10   8   1        5.01        4.21      1.06 o 
  11   8   1       26.98       28.08      1.29 o 
  12   8   1       11.33       13.70      1.34 o 
  13   8   1       11.62       11.95      1.28 o 
  14   8   1        1.62        2.45      1.08 o 
  15   8   1       15.18       16.47      1.24 o 
  16   8   1        0.96        1.78      1.28 o 
  17   8   1       36.52       30.70      1.94 o 
  18   8   1       12.03       10.30      1.63 o 
   0   9   1      400.32      412.03      9.39 o 
   1   9   1       72.77       76.89      1.38 o 
   2   9   1       47.63       51.10      1.27 o 
   3   9   1        0.87        1.54      0.95 o 
   4   9   1      152.71      157.52      1.81 o 
   5   9   1       56.85       57.79      1.90 o 
   6   9   1       50.26       50.46      2.09 o 
   7   9   1        4.88        5.89      1.21 o 
   8   9   1        7.97        9.64      1.25 o 
   9   9   1        3.62        4.70      1.09 o 
  10   9   1       56.69       54.48      1.43 o 
  11   9   1       59.56       56.22      1.53 o 
  12   9   1       26.32       28.54      1.28 o 
  13   9   1        0.18        1.16      1.11 o 
  14   9   1        8.50       11.62      1.36 o 
  15   9   1        6.80        6.07      1.28 o 
  16   9   1        0.65        0.46      1.35 o 
  17   9   1       22.71       16.79      1.61 o 
   1  10   1      244.36      247.04      2.87 o 
   2  10   1      266.23      269.62      3.24 o 
   3  10   1       37.69       36.96      1.21 o 
   4  10   1       49.16       47.63      1.30 o 
   5  10   1        9.37       11.31      1.16 o 
   6  10   1       36.48       36.63      1.68 o 
   7  10   1        4.10        2.18      1.47 o 
   8  10   1        0.83        2.85      1.28 o 
   9  10   1       39.25       37.90      1.44 o 
  10  10   1       41.09       42.69      1.50 o 
  11  10   1        0.65        0.57      1.27 o 
  12  10   1        2.38        3.23      1.20 o 
  13  10   1       52.98       53.01      2.45 o 
  14  10   1       21.29       20.22      1.93 o 
  15  10   1        1.59        3.66      1.55 o 
   0  11   1       36.64       38.17      1.92 o 
   1  11   1        1.06        1.75      1.07 o 
   2  11   1       19.02       20.81      1.17 o 
   3  11   1       15.08       14.84      1.15 o 
   4  11   1       11.35       10.61      1.22 o 
   5  11   1       52.94       56.09      1.53 o 
   6  11   1        0.06       -0.32      1.07 o 
   7  11   1        0.87        0.99      1.05 o 
   8  11   1       10.04       11.20      1.87 o 
   9  11   1        3.03        3.47      1.38 o 
  10  11   1       17.59       17.55      1.81 o 
  11  11   1       31.36       28.35      1.63 o 
  12  11   1       19.71       18.06      1.61 o 
  13  11   1        8.26        8.18      1.53 o 
   1  12   1        5.68        6.41      1.21 o 
   2  12   1       30.85       28.95      1.41 o 
   3  12   1       51.47       50.88      1.60 o 
   4  12   1       16.71       16.56      1.29 o 
   5  12   1       22.03       23.66      1.48 o 
   6  12   1       19.66       21.79      1.54 o 
   7  12   1        3.09        2.39      1.32 o 
   8  12   1        6.12        7.25      1.39 o 
   9  12   1       15.97       15.72      1.47 o 
  10  12   1        0.68        0.08      1.49 o 
   0  13   1       16.25       15.69      2.11 o 
   1  13   1        0.91        1.31      1.39 o 
   2  13   1       11.82       11.87      1.45 o 
   3  13   1       20.40       21.32      1.47 o 
   4  13   1       11.56        9.47      1.56 o 
   5  13   1       30.01       27.73      1.78 o 
   6  13   1       19.80       20.08      1.72 o 
   0   0   2     4137.75     4438.87     64.88 o 
   2   0   2     1788.57     1609.19     50.08 o 
   4   0   2      962.38      847.60     45.77 o 
   6   0   2     2342.83     2340.35     63.18 o 
   8   0   2      423.89      438.81      7.44 o 
  10   0   2      511.34      515.05      9.64 o 
  12   0   2      447.93      433.99     26.59 o 
  14   0   2      216.42      239.77      8.60 o 
  16   0   2       77.09       80.70      3.53 o 
  18   0   2       52.40       59.82      2.86 o 
  20   0   2       33.44       38.12      3.02 o 
  22   0   2       16.41       16.43      1.98 o 
   1   1   2      417.20      353.10      4.36 o 
   2   1   2       29.36       25.62      1.26 o 
   3   1   2      196.19      173.23      3.20 o 
   4   1   2      372.01      358.05      8.50 o 
   5   1   2        0.15        0.76      0.78 o 
   6   1   2      442.49      468.77      7.26 o 
   7   1   2      547.83      567.37      3.79 o 
   8   1   2       11.09       10.37      0.95 o 
   9   1   2      345.51      387.74      8.31 o 
  10   1   2       43.41       40.57      1.18 o 
  11   1   2        1.40        1.77      0.95 o 
  12   1   2      177.09      197.23      3.75 o 
  13   1   2       55.41       58.82      2.36 o 
  14   1   2       10.20       12.53      1.40 o 
  15   1   2       30.51       32.34      1.22 o 
  16   1   2       38.38       35.81      1.28 o 
  17   1   2        6.78        8.59      1.03 o 
  18   1   2       86.71       97.20      2.37 o 
  19   1   2        2.99        3.85      1.12 o 
  20   1   2       32.25       34.16      1.93 o 
  21   1   2        2.90        3.78      1.09 o 
  22   1   2        3.38        4.53      1.07 o 
   0   2   2     2671.44     2555.77    100.72 o 
   1   2   2      324.44      288.11      3.98 o 
   2   2   2      873.31      832.18     19.35 o 
   3   2   2      773.02      685.51     13.09 o 
   4   2   2      303.83      273.43      2.42 o 
   5   2   2      508.53      489.60      8.48 o 
   6   2   2       38.84       35.86      1.15 o 
   7   2   2      546.50      558.61      6.03 o 
   8   2   2     1542.71     1542.68     54.90 o 
   9   2   2      404.69      397.77      8.87 o 
  10   2   2       58.29       62.35      1.21 o 
  11   2   2        4.39        4.99      0.99 o 
  12   2   2       68.19       65.06      1.17 o 
  13   2   2       56.82       59.15      1.34 o 
  14   2   2       96.50       98.25      4.63 o 
  15   2   2       16.69       19.99      1.26 o 
  16   2   2      288.36      308.38      5.51 o 
  17   2   2       34.02       37.63      1.47 o 
  18   2   2       10.60       12.58      1.13 o 
  19   2   2       36.89       40.76      1.23 o 
  20   2   2       84.65       82.22      1.74 o 
  21   2   2       23.72       22.45      1.21 o 
  22   2   2       27.39       23.72      1.41 o 
   1   3   2      175.43      143.11      4.77 o 
   2   3   2      426.08      414.44      9.93 o 
   3   3   2     1246.82     1194.49     18.51 o 
   4   3   2     2031.72     1939.97     27.40 o 
   5   3   2     1636.49     1536.65     30.45 o 
   6   3   2     1008.50     1002.66     19.50 o 
   7   3   2     2434.86     2583.04     27.25 o 
   8   3   2     1262.12     1250.52     18.33 o 
   9   3   2      484.92      483.23      6.53 o 
  10   3   2      199.49      214.07      2.70 o 
  11   3   2       13.75       17.09      0.99 o 
  12   3   2      145.62      139.75      2.63 o 
  13   3   2       62.42       60.72      1.28 o 
  14   3   2      123.33      131.73      2.85 o 
  15   3   2       40.88       43.15      1.95 o 
  16   3   2        5.49        6.56      1.03 o 
  17   3   2       98.76      108.32      2.04 o 
  18   3   2       80.19       90.46      2.30 o 
  19   3   2      209.65      213.66      4.71 o 
  20   3   2       42.68       40.92      1.46 o 
  21   3   2       33.60       29.65      1.50 o 
  22   3   2       14.79       13.58      1.28 o 
   0   4   2     1025.14     1044.14     26.25 o 
   1   4   2      184.29      193.15      4.25 o 
   2   4   2      136.51      141.23      2.54 o 
   3   4   2      621.07      674.49     15.04 o 
   4   4   2       39.09       45.21      1.33 o 
   5   4   2     1180.95     1174.83     15.51 o 
   6   4   2     1583.96     1545.53     37.50 o 
   7   4   2     2004.77     2106.68     20.13 o 
   8   4   2      891.58      876.27     18.88 o 
   9   4   2      261.48      262.56      3.46 o 
  10   4   2       53.91       47.54      1.22 o 
  11   4   2      329.31      318.01      4.01 o 
  12   4   2      349.36      330.76      7.52 o 
  13   4   2      175.47      169.61      4.76 o 
  14   4   2       12.57       12.93      1.10 o 
  15   4   2      133.74      140.29      2.60 o 
  16   4   2       55.49       56.87      1.69 o 
  17   4   2       11.24        9.42      1.15 o 
  18   4   2       24.83       27.62      1.33 o 
  19   4   2       11.52       10.26      1.10 o 
  20   4   2       61.85       61.06      1.59 o 
  21   4   2       37.16       33.87      1.52 o 
   1   5   2       64.06       60.12      1.40 o 
   2   5   2       35.53       32.53      1.67 o 
   3   5   2      417.35      418.42     10.65 o 
   4   5   2       44.46       49.70      2.23 o 
   5   5   2      485.76      540.52     10.25 o 
   6   5   2       20.06       18.76      1.02 o 
   7   5   2       16.07       16.78      1.10 o 
   8   5   2       13.87       12.52      1.01 o 
   9   5   2       64.14       69.10      2.07 o 
  10   5   2       27.47       26.06      1.13 o 
  11   5   2       43.45       45.08      1.36 o 
  12   5   2       94.33      104.00      1.60 o 
  13   5   2       36.19       33.52      1.14 o 
  14   5   2       25.50       24.64      1.14 o 
  15   5   2      129.98      132.55      2.42 o 
  16   5   2       34.98       32.84      1.29 o 
  17   5   2        4.31        2.96      0.93 o 
  18   5   2       22.64       21.47      1.20 o 
  19   5   2        6.85        8.31      1.21 o 
  20   5   2        0.42        1.65      1.37 o 
  21   5   2        6.18        4.99      1.29 o 
   0   6   2       27.34       30.05      1.73 o 
   1   6   2       35.39       35.74      1.16 o 
   2   6   2       50.91       46.66      1.36 o 
   3   6   2       34.04       35.46      1.34 o 
   4   6   2        0.85        1.15      0.79 o 
   5   6   2       39.61       40.16      1.11 o 
   6   6   2      244.98      245.55      3.02 o 
   7   6   2       36.14       37.24      1.24 o 
   8   6   2        3.05        4.99      1.12 o 
   9   6   2        2.89        3.43      0.97 o 
  10   6   2       68.61       69.73      2.13 o 
  11   6   2       10.07       10.29      1.26 o 
  12   6   2       22.26       21.42      1.10 o 
  13   6   2       24.61       27.61      1.21 o 
  14   6   2        5.69        7.13      1.05 o 
  15   6   2       19.20       21.66      1.04 o 
  16   6   2        4.17        5.74      1.01 o 
  17   6   2        2.82        3.98      1.10 o 
  18   6   2       24.55       22.40      1.32 o 
  19   6   2        4.59        6.98      1.31 o 
  20   6   2        4.87        6.32      1.49 o 
   1   7   2      280.28      287.18      6.85 o 
   2   7   2      121.13      126.79      2.51 o 
   3   7   2      230.58      227.68      6.56 o 
   4   7   2      417.53      420.04     11.08 o 
   5   7   2      205.12      202.82      3.49 o 
   6   7   2        8.67       10.93      1.03 o 
   7   7   2       63.61       62.63      2.45 o 
   8   7   2       38.95       42.71      1.53 o 
   9   7   2       35.46       34.66      1.74 o 
  10   7   2        1.55        1.26      1.05 o 
  11   7   2       37.26       37.68      1.24 o 
  12   7   2        7.19        6.74      1.22 o 
  13   7   2      214.83      229.80      6.01 o 
  14   7   2       43.35       48.55      1.74 o 
  15   7   2       26.44       27.20      1.26 o 
  16   7   2       37.12       40.18      1.52 o 
  17   7   2        0.34        0.47      1.11 o 
  18   7   2        2.18        4.45      1.46 o 
  19   7   2        2.04        2.74      1.25 o 
   0   8   2      140.67      136.25      5.49 o 
   1   8   2       11.24       10.19      1.02 o 
   2   8   2      420.22      402.57      8.00 o 
   3   8   2        3.37        4.32      1.33 o 
   4   8   2       92.23       91.97      2.17 o 
   5   8   2      431.13      438.08     13.00 o 
   6   8   2      177.75      173.62      3.96 o 
   7   8   2       43.34       40.90      1.29 o 
   8   8   2      124.79      125.03      1.97 o 
   9   8   2       84.63       87.69      2.85 o 
  10   8   2        7.15        9.89      1.76 o 
  11   8   2       16.80       16.17      1.14 o 
  12   8   2       17.76       19.29      1.24 o 
  13   8   2       39.61       36.84      1.98 o 
  14   8   2       36.47       38.50      1.40 o 
  15   8   2        4.59        3.15      1.11 o 
  16   8   2       43.06       38.55      1.53 o 
  17   8   2       14.09       14.97      1.43 o 
  18   8   2       48.41       38.76      5.30 o 
   1   9   2      160.91      163.80      3.03 o 
   2   9   2        8.14        8.73      1.03 o 
   3   9   2      139.24      146.06      2.15 o 
   4   9   2      242.67      231.31      3.72 o 
   5   9   2      125.38      122.40      3.02 o 
   6   9   2      185.82      184.26      4.10 o 
   7   9   2       32.17       31.39      1.47 o 
   8   9   2       53.82       54.89      1.56 o 
   9   9   2       56.24       57.80      1.57 o 
  10   9   2      103.21      103.73      3.16 o 
  11   9   2       13.60       12.94      1.36 o 
  12   9   2        9.05        8.29      1.24 o 
  13   9   2        5.16        4.74      1.31 o 
  14   9   2       33.12       33.71      1.52 o 
  15   9   2       12.47       11.76      1.40 o 
  16   9   2       19.55       17.47      1.35 o 
   0  10   2       28.28       28.32      1.72 o 
   1  10   2      129.61      135.43      2.17 o 
   2  10   2        8.68       12.15      1.15 o 
   3  10   2        9.89       10.07      1.04 o 
   4  10   2       79.15       79.41      1.86 o 
   5  10   2       13.73       15.09      1.26 o 
   6  10   2       44.74       43.99      1.49 o 
   7  10   2        0.77        1.11      1.34 o 
   8  10   2       47.68       46.60      2.25 o 
   9  10   2       37.06       35.56      2.05 o 
  10  10   2       63.37       63.20      2.35 o 
  11  10   2        9.43       12.78      1.49 o 
  12  10   2       16.22       15.60      1.61 o 
  13  10   2        5.36        6.31      1.38 o 
  14  10   2       31.11       25.21      1.49 o 
  15  10   2        2.51        3.18      1.33 o 
   1  11   2       34.43       34.52      1.32 o 
   2  11   2       16.30       16.13      1.12 o 
   3  11   2        2.39        2.20      1.10 o 
   4  11   2        7.74        9.92      1.20 o 
   5  11   2        3.47        3.83      1.17 o 
   6  11   2       30.07       29.73      1.50 o 
   7  11   2       11.79       13.13      1.21 o 
   8  11   2       67.87       66.68      3.04 o 
   9  11   2       50.84       52.81      3.55 o 
  10  11   2       22.56       22.49      1.88 o 
  11  11   2        3.10        1.05      1.81 o 
  12  11   2       22.40       21.00      1.66 o 
  13  11   2        4.17        4.84      1.61 o 
   0  12   2       39.33       36.70      2.13 o 
   1  12   2        0.27        0.18      1.17 o 
   2  12   2        8.54        9.54      1.21 o 
   3  12   2        3.51        5.32      1.29 o 
   4  12   2        1.09        2.05      1.20 o 
   5  12   2        0.31        0.71      1.50 o 
   6  12   2        6.64        7.27      1.39 o 
   7  12   2       15.26       14.40      1.46 o 
   8  12   2        5.81        5.30      1.42 o 
   9  12   2        2.41        1.26      1.68 o 
  10  12   2        7.78        7.88      2.15 o 
   1  13   2        1.60        1.79      1.38 o 
   2  13   2       19.51       19.75      1.58 o 
   3  13   2        9.15        8.96      1.44 o 
   4  13   2        4.62        6.02      1.45 o 
   5  13   2        3.24        3.06      1.42 o 
   2   0   3     1140.97     1155.98     27.53 o 
   4   0   3      385.82      335.35      7.20 o 
   6   0   3     1084.50     1137.23     18.25 o 
   8   0   3      314.57      345.39      9.13 o 
  10   0   3      426.47      442.12      6.73 o 
  12   0   3      282.48      303.93      7.01 o 
  14   0   3       99.30      103.05      2.82 o 
  16   0   3      107.84      110.12      6.32 o 
  18   0   3       41.54       41.76      2.67 o 
  20   0   3       21.33       27.60      2.00 o 
  22   0   3       43.85       36.05      2.50 o 
   0   1   3      101.31      111.77      2.17 o 
   1   1   3      843.75      781.42     16.79 o 
   2   1   3      907.56      827.79     17.74 o 
   3   1   3      331.66      325.52      6.13 o 
   4   1   3     1004.57      992.66     22.45 o 
   5   1   3      266.96      275.69      4.93 o 
   6   1   3      460.93      516.32      6.29 o 
   7   1   3        9.90       12.58      0.90 o 
   8   1   3      344.97      332.65      5.47 o 
   9   1   3      253.32      258.66      5.13 o 
  10   1   3       37.67       41.16      1.09 o 
  11   1   3       41.09       41.70      1.08 o 
  12   1   3      186.13      184.46      4.55 o 
  13   1   3       64.40       69.09      1.52 o 
  14   1   3       64.00       67.05      2.19 o 
  15   1   3       14.59       15.23      1.07 o 
  16   1   3      130.88      131.39      5.23 o 
  17   1   3       59.56       66.51      1.78 o 
  18   1   3       67.21       69.17      2.75 o 
  19   1   3       10.43       10.22      1.12 o 
  20   1   3       38.35       43.49      2.20 o 
  21   1   3       35.20       35.50      1.42 o 
  22   1   3       29.92       26.48      1.44 o 
   1   2   3      322.86      308.78      6.39 o 
   2   2   3      469.61      442.51      4.47 o 
   3   2   3      390.21      410.01      7.64 o 
   4   2   3     1378.36     1408.30     23.06 o 
   5   2   3      369.06      361.01      5.63 o 
   6   2   3       20.84       20.96      1.04 o 
   7   2   3       72.01       69.43      1.64 o 
   8   2   3      196.29      188.86      3.67 o 
   9   2   3       75.24       74.72      1.67 o 
  10   2   3       76.09       86.19      1.33 o 
  11   2   3       12.23       10.68      0.98 o 
  12   2   3       78.32       86.06      1.78 o 
  13   2   3       20.08       25.51      1.00 o 
  14   2   3       78.24       75.37      2.42 o 
  15   2   3      175.98      179.65      6.23 o 
  16   2   3      290.24      309.90     12.07 o 
  17   2   3       13.29       14.91      1.49 o 
  18   2   3       52.38       51.96      1.66 o 
  19   2   3       15.21       18.21      1.55 o 
  20   2   3        5.47        4.30      1.28 o 
  21   2   3        7.36        6.51      1.22 o 
  22   2   3       40.22       35.03      1.37 o 
   0   3   3     1748.31     1869.44     41.11 o 
   1   3   3      153.42      162.18      3.63 o 
   2   3   3      626.87      661.82     16.92 o 
   3   3   3      795.59      799.46     13.58 o 
   4   3   3      214.25      238.35      4.05 o 
   5   3   3       83.12       90.19      1.44 o 
   6   3   3        4.26        3.83      0.90 o 
   7   3   3      134.45      131.30      2.17 o 
   8   3   3       36.52       41.57      1.09 o 
   9   3   3      151.64      156.68      3.40 o 
  10   3   3       24.41       26.62      1.02 o 
  11   3   3       52.81       57.89      1.20 o 
  12   3   3      480.00      450.02     13.62 o 
  13   3   3      104.98      101.52      2.63 o 
  14   3   3       20.67       18.57      1.32 o 
  15   3   3       44.55       41.86      1.11 o 
  16   3   3       25.97       32.54      1.19 o 
  17   3   3       57.30       60.87      1.76 o 
  18   3   3       24.23       23.68      1.32 o 
  19   3   3        3.48        3.68      1.18 o 
  20   3   3        2.88        2.24      1.12 o 
  21   3   3       28.37       25.54      1.37 o 
   1   4   3        0.07        0.51      0.92 o 
   2   4   3       53.42       66.91      1.87 o 
   3   4   3       81.01       78.22      1.92 o 
   4   4   3      552.24      568.69     10.85 o 
   5   4   3      437.24      411.43      9.34 o 
   6   4   3       31.54       26.68      1.17 o 
   7   4   3      116.97      118.00      1.98 o 
   8   4   3       28.37       28.02      1.05 o 
   9   4   3       56.40       52.61      1.17 o 
  10   4   3       36.27       37.41      1.05 o 
  11   4   3      252.74      251.91      5.31 o 
  12   4   3       43.32       47.28      1.12 o 
  13   4   3       31.37       30.67      1.08 o 
  14   4   3       14.02       14.24      0.94 o 
  15   4   3       81.06       79.83      2.51 o 
  16   4   3        2.09        3.90      1.21 o 
  17   4   3        1.99        1.92      1.00 o 
  18   4   3        5.11        5.52      1.12 o 
  19   4   3       45.44       43.66      1.44 o 
  20   4   3        0.97        1.80      1.26 o 
  21   4   3        4.12        4.45      1.40 o 
   0   5   3      430.14      439.33     20.97 o 
   1   5   3      238.79      263.95      8.58 o 
   2   5   3      209.92      211.96      7.76 o 
   3   5   3        7.20        7.41      1.14 o 
   4   5   3       25.69       29.53      1.17 o 
   5   5   3      236.10      244.30      3.83 o 
   6   5   3      102.86      105.20      2.16 o 
   7   5   3      780.11      762.22     15.45 o 
   8   5   3      281.95      264.62      3.87 o 
   9   5   3      164.82      168.24      2.43 o 
  10   5   3      620.32      599.50     10.94 o 
  11   5   3     1246.77     1173.53     29.69 o 
  12   5   3       89.12       91.46      1.38 o 
  13   5   3       61.40       65.94      1.77 o 
  14   5   3       16.08       14.20      1.08 o 
  15   5   3       45.74       46.56      1.44 o 
  16   5   3       11.37       10.88      1.03 o 
  17   5   3        3.68        4.23      1.00 o 
  18   5   3        6.07        5.13      1.17 o 
  19   5   3        2.33        3.27      1.31 o 
  20   5   3        0.16        1.89      1.20 o 
   1   6   3      149.41      157.04      5.65 o 
   2   6   3        9.59        9.44      1.12 o 
   3   6   3      191.93      188.27      2.99 o 
   4   6   3       34.21       32.92      1.27 o 
   5   6   3       25.60       28.00      1.16 o 
   6   6   3       30.22       29.47      1.07 o 
   7   6   3      269.82      272.86      2.75 o 
   8   6   3      252.95      242.90      4.16 o 
   9   6   3     1416.27     1425.12     12.38 o 
  10   6   3       85.62       89.08      1.63 o 
  11   6   3      183.42      186.62      4.36 o 
  12   6   3       19.20       17.85      1.04 o 
  13   6   3      196.13      188.42      5.85 o 
  14   6   3       37.36       33.71      1.37 o 
  15   6   3        9.31       11.54      1.15 o 
  16   6   3       12.07       11.44      1.11 o 
  17   6   3       15.90       17.22      1.20 o 
  18   6   3        2.19        2.22      1.18 o 
  19   6   3        3.81        4.04      1.26 o 
   0   7   3       24.14       26.79      1.82 o 
   1   7   3       74.78       82.31      2.53 o 
   2   7   3      123.38      125.48      2.48 o 
   3   7   3      199.64      203.28      4.32 o 
   4   7   3        6.98        8.20      1.10 o 
   5   7   3      389.18      413.25      7.38 o 
   6   7   3      342.25      333.47      7.56 o 
   7   7   3        9.87        9.77      1.04 o 
   8   7   3        0.57        2.72      1.13 o 
   9   7   3       54.17       52.97      1.34 o 
  10   7   3       98.32       96.60      1.41 o 
  11   7   3       59.81       63.37      1.39 o 
  12   7   3        0.78        0.42      1.16 o 
  13   7   3       63.95       66.67      1.57 o 
  14   7   3       90.90       89.34      2.87 o 
  15   7   3       58.97       54.66      2.39 o 
  16   7   3       35.76       36.27      1.66 o 
  17   7   3       29.54       28.56      1.31 o 
  18   7   3        5.30        2.43      1.29 o 
   1   8   3       34.85       38.40      1.44 o 
   2   8   3       96.58       94.70      2.02 o 
   3   8   3       74.91       78.87      1.64 o 
   4   8   3       40.16       42.92      1.43 o 
   5   8   3      164.93      187.06      3.54 o 
   6   8   3       50.96       51.28      1.48 o 
   7   8   3       76.13       73.97      1.59 o 
   8   8   3       98.57       98.32      1.64 o 
   9   8   3       74.54       77.05      1.45 o 
  10   8   3       56.99       55.80      1.59 o 
  11   8   3       22.06       20.39      1.45 o 
  12   8   3        2.17        1.75      1.21 o 
  13   8   3        9.75        8.95      1.17 o 
  14   8   3       47.26       47.70      2.04 o 
  15   8   3        1.73        4.16      1.27 o 
  16   8   3       27.86       26.51      2.48 o 
  17   8   3        0.08       -0.72      1.09 o 
   0   9   3      179.07      183.77      6.42 o 
   1   9   3       97.17      102.79      2.53 o 
   2   9   3       53.50       57.11      1.44 o 
   3   9   3       14.51       14.88      1.23 o 
   4   9   3       62.11       61.80      1.57 o 
   5   9   3      182.01      182.36      2.56 o 
   6   9   3      146.56      149.20      2.57 o 
   7   9   3        5.99        9.68      1.90 o 
   8   9   3       44.91       40.00      1.66 o 
   9   9   3       21.89       22.19      1.41 o 
  10   9   3        3.99        5.10      1.46 o 
  11   9   3        9.65        7.88      1.36 o 
  12   9   3        3.18        4.67      1.31 o 
  13   9   3       29.86       33.09      2.20 o 
  14   9   3        0.97        0.99      1.16 o 
  15   9   3        2.60        3.48      1.30 o 
  16   9   3       24.33       20.47      2.42 o 
   1  10   3       55.93       60.58      1.83 o 
   2  10   3       45.82       47.66      1.74 o 
   3  10   3        4.38        5.40      1.53 o 
   4  10   3       82.05       77.80      1.96 o 
   5  10   3       71.07       68.29      1.85 o 
   6  10   3        2.11        2.54      1.05 o 
   7  10   3        8.23        8.51      1.38 o 
   8  10   3       10.59       11.55      1.64 o 
   9  10   3        1.79        2.34      1.47 o 
  10  10   3        1.55        0.22      1.43 o 
  11  10   3       20.52       20.30      1.43 o 
  12  10   3        0.24       -0.04      1.43 o 
  13  10   3       29.39       31.96      1.77 o 
  14  10   3       24.96       20.05      3.07 o 
   0  11   3       35.82       33.89      2.00 o 
   1  11   3       71.33       71.53      2.50 o 
   2  11   3       48.13       44.85      1.56 o 
   3  11   3       15.67       16.74      1.37 o 
   4  11   3       35.36       35.81      1.43 o 
   5  11   3       13.07       12.46      1.26 o 
   6  11   3        8.74        7.63      1.28 o 
   7  11   3        7.20        6.78      1.39 o 
   8  11   3       41.94       40.03      2.31 o 
   9  11   3        3.99        3.69      1.66 o 
  10  11   3        6.81        5.31      1.66 o 
  11  11   3       19.69       18.22      2.01 o 
   1  12   3       23.17       25.05      1.67 o 
   2  12   3       14.47       10.80      1.29 o 
   3  12   3       25.17       24.07      1.59 o 
   4  12   3       20.52       17.91      1.62 o 
   5  12   3        3.19        4.11      1.31 o 
   6  12   3        1.22        1.29      1.45 o 
   7  12   3       12.97       13.62      1.55 o 
   8  12   3        1.90        0.47      1.49 o 
   0   0   4     2544.52     2766.38     15.92 o 
   2   0   4       26.45       24.13      1.78 o 
   4   0   4      192.89      199.73      2.50 o 
   6   0   4      419.24      414.38     15.50 o 
   8   0   4      188.90      177.17      4.45 o 
  10   0   4      419.93      404.06      9.69 o 
  12   0   4     1339.49     1340.89     32.51 o 
  14   0   4      318.54      271.76      7.58 o 
  16   0   4      169.97      162.22      9.74 o 
  18   0   4       44.16       38.35      4.13 o 
  20   0   4        2.95        6.15      1.69 o 
   1   1   4      793.69      839.46     12.06 o 
   2   1   4      460.25      496.63      7.22 o 
   3   1   4      503.92      517.84     10.41 o 
   4   1   4      188.08      191.55      3.47 o 
   5   1   4      691.25      709.15     16.34 o 
   6   1   4      107.87      100.31      1.87 o 
   7   1   4       79.41       82.09      2.31 o 
   8   1   4      266.90      264.59      5.57 o 
   9   1   4       82.49       82.64      1.81 o 
  10   1   4       62.09       52.78      1.19 o 
  11   1   4       44.19       46.43      1.28 o 
  12   1   4      148.76      145.28      3.01 o 
  13   1   4      162.97      180.65      2.80 o 
  14   1   4      161.97      163.03      2.21 o 
  15   1   4       15.19       15.63      1.09 o 
  16   1   4       12.45       12.58      1.20 o 
  17   1   4        1.41       -0.56      1.40 o 
  18   1   4       11.73       10.67      1.22 o 
  19   1   4        3.77        3.31      1.28 o 
  20   1   4        5.61        5.10      1.39 o 
  21   1   4        5.68        4.50      1.27 o 
   0   2   4      786.71      817.23      6.58 o 
   1   2   4      529.93      550.45     13.52 o 
   2   2   4      122.85      128.21      1.80 o 
   3   2   4       41.67       40.93      1.21 o 
   4   2   4       85.50       78.08      2.41 o 
   5   2   4       71.18       75.92      1.91 o 
   6   2   4      171.59      167.64      3.18 o 
   7   2   4       13.23       10.73      0.98 o 
   8   2   4      407.46      411.05     10.33 o 
   9   2   4        8.20        7.50      0.93 o 
  10   2   4       72.54       75.64      1.24 o 
  11   2   4      134.53      144.36      3.49 o 
  12   2   4       71.76       76.43      1.99 o 
  13   2   4      110.19      105.34      2.10 o 
  14   2   4        6.82        7.28      0.98 o 
  15   2   4       23.80       23.53      1.06 o 
  16   2   4        3.24        2.51      0.93 o 
  17   2   4        9.39        8.81      1.05 o 
  18   2   4       40.23       37.76      1.97 o 
  19   2   4        4.44        7.27      1.49 o 
  20   2   4        7.89        7.67      1.36 o 
  21   2   4        0.69        0.37      1.32 o 
   1   3   4      417.07      429.19      7.88 o 
   2   3   4      165.52      170.53      2.57 o 
   3   3   4        4.13        3.91      1.14 o 
   4   3   4       49.03       59.37      1.23 o 
   5   3   4        3.95        3.83      0.82 o 
   6   3   4       30.47       34.04      1.28 o 
   7   3   4       42.91       39.67      1.25 o 
   8   3   4      103.01      103.55      2.91 o 
   9   3   4      155.92      161.25      3.94 o 
  10   3   4       25.97       24.60      0.99 o 
  11   3   4      102.43      100.46      2.89 o 
  12   3   4       24.31       27.51      1.13 o 
  13   3   4       10.09        9.02      0.94 o 
  14   3   4       34.46       37.07      1.14 o 
  15   3   4       42.96       41.86      1.94 o 
  16   3   4       38.17       37.39      1.59 o 
  17   3   4        1.42        2.38      0.97 o 
  18   3   4        3.55        4.99      1.55 o 
  19   3   4       52.18       51.63      1.99 o 
  20   3   4        8.38        8.75      1.30 o 
   0   4   4      830.01      849.37     21.62 o 
   1   4   4       13.46        9.94      1.22 o 
   2   4   4       48.80       49.49      1.24 o 
   3   4   4       21.03       20.91      1.39 o 
   4   4   4        6.45        8.55      0.97 o 
   5   4   4       34.40       34.07      1.10 o 
   6   4   4       78.19       79.90      1.64 o 
   7   4   4      330.66      320.56      6.48 o 
   8   4   4      600.97      598.99     14.66 o 
   9   4   4      110.44      101.08      2.04 o 
  10   4   4      557.26      601.81     11.35 o 
  11   4   4       78.72       78.52      1.75 o 
  12   4   4       62.20       59.87      1.17 o 
  13   4   4       88.04       87.15      1.78 o 
  14   4   4        5.17        5.51      0.90 o 
  15   4   4        4.58        4.19      0.95 o 
  16   4   4       16.72       19.38      1.15 o 
  17   4   4       24.13       23.88      1.16 o 
  18   4   4       22.60       22.83      1.17 o 
  19   4   4        0.97        2.21      1.33 o 
  20   4   4        1.50        1.91      1.37 o 
   1   5   4       74.91       71.10      2.29 o 
   2   5   4      695.41      701.74     15.93 o 
   3   5   4      143.07      140.48      3.99 o 
   4   5   4        1.22        2.48      1.18 o 
   5   5   4       17.25       15.44      0.98 o 
   6   5   4      159.12      160.17      2.14 o 
   7   5   4        0.46        1.27      0.92 o 
   8   5   4       43.32       41.09      1.15 o 
   9   5   4      433.31      446.84      5.50 o 
  10   5   4      129.40      119.70      4.05 o 
  11   5   4      230.38      221.62      4.02 o 
  12   5   4      311.91      310.66      3.25 o 
  13   5   4       36.61       34.57      1.13 o 
  14   5   4       22.48       22.36      1.09 o 
  15   5   4       84.17       82.84      1.85 o 
  16   5   4       42.12       35.06      1.44 o 
  17   5   4        2.06        3.28      1.23 o 
  18   5   4        0.24        1.02      1.24 o 
  19   5   4       11.41       11.00      1.27 o 
   0   6   4      146.22      163.07      5.92 o 
   1   6   4      558.90      575.77     21.45 o 
   2   6   4       60.91       66.98      2.45 o 
   3   6   4      204.85      207.40      4.96 o 
   4   6   4       46.40       42.89      1.43 o 
   5   6   4       18.47       18.57      1.25 o 
   6   6   4      199.95      194.70      2.69 o 
   7   6   4       79.63       84.73      1.44 o 
   8   6   4       11.42       11.95      1.03 o 
   9   6   4       50.51       47.59      1.20 o 
  10   6   4       16.25       17.73      1.07 o 
  11   6   4       22.86       24.69      1.05 o 
  12   6   4       64.97       68.67      1.36 o 
  13   6   4      202.58      196.54      1.91 o 
  14   6   4       20.47       21.73      1.16 o 
  15   6   4       62.18       59.36      1.30 o 
  16   6   4       21.14       20.10      1.23 o 
  17   6   4       41.26       36.78      1.63 o 
  18   6   4        0.37        2.10      1.35 o 
   1   7   4      201.07      205.78      4.35 o 
   2   7   4      301.46      291.34      6.45 o 
   3   7   4      203.52      211.52      7.14 o 
   4   7   4      240.44      253.80      6.37 o 
   5   7   4      167.45      179.90      3.70 o 
   6   7   4      153.70      150.93      3.21 o 
   7   7   4       88.71       93.93      1.81 o 
   8   7   4       91.88       92.47      1.43 o 
   9   7   4      104.76      100.26      1.63 o 
  10   7   4       94.65       89.00      1.51 o 
  11   7   4       94.30       96.99      2.44 o 
  12   7   4       74.21       72.48      1.38 o 
  13   7   4      207.53      184.45      2.59 o 
  14   7   4      112.52      103.87      2.13 o 
  15   7   4       40.16       34.78      1.44 o 
  16   7   4        9.39        7.47      1.29 o 
  17   7   4       18.69       12.19      1.46 o 
   0   8   4      227.05      199.78      7.15 o 
   1   8   4       42.53       40.33      1.24 o 
   2   8   4       59.90       55.12      1.48 o 
   3   8   4        8.10        9.41      1.10 o 
   4   8   4       43.30       41.84      1.42 o 
   5   8   4       29.81       31.93      1.46 o 
   6   8   4       33.61       33.02      1.43 o 
   7   8   4       48.83       50.42      1.63 o 
   8   8   4       19.15       19.83      1.21 o 
   9   8   4        7.19        7.71      1.20 o 
  10   8   4       19.69       20.20      1.22 o 
  11   8   4       14.11       13.03      1.18 o 
  12   8   4       71.27       65.19      2.01 o 
  13   8   4       31.05       28.25      1.50 o 
  14   8   4       20.12       22.98      1.78 o 
  15   8   4        3.83        1.80      1.31 o 
  16   8   4       34.40       30.06      3.93 o 
   1   9   4       34.41       38.83      1.45 o 
   2   9   4       23.58       26.98      1.36 o 
   3   9   4       58.20       59.65      1.53 o 
   4   9   4       27.69       31.51      1.32 o 
   5   9   4       36.21       40.02      1.57 o 
   6   9   4       29.35       31.21      1.39 o 
   7   9   4       28.11       28.82      1.40 o 
   8   9   4       35.95       35.92      1.49 o 
   9   9   4       13.97       12.82      1.49 o 
  10   9   4        4.14        5.98      1.30 o 
  11   9   4        6.99        7.55      1.48 o 
  12   9   4        6.47        4.95      1.31 o 
  13   9   4        2.32        3.97      1.51 o 
  14   9   4        5.40        4.49      1.33 o 
   0  10   4       30.21       30.32      2.00 o 
   1  10   4       12.31       11.67      1.11 o 
   2  10   4       19.63       20.87      1.32 o 
   3  10   4       27.40       28.31      1.52 o 
   4  10   4        4.62        9.24      1.44 o 
   5  10   4       21.75       20.26      1.44 o 
   6  10   4       29.35       29.26      1.55 o 
   7  10   4       21.28       18.71      1.27 o 
   8  10   4        5.12        6.70      1.71 o 
   9  10   4       12.32       12.93      1.84 o 
  10  10   4        0.38       -0.58      1.79 o 
  11  10   4       10.63        7.52      1.68 o 
  12  10   4        7.96        5.83      1.79 o 
   1  11   4       24.13       27.63      2.00 o 
   2  11   4       47.41       53.26      2.97 o 
   3  11   4        2.56        1.46      1.51 o 
   4  11   4       12.55       15.28      1.71 o 
   5  11   4       46.11       42.48      1.92 o 
   6  11   4        5.66        6.82      1.79 o 
   7  11   4       11.83       10.31      1.65 o 
   8  11   4        1.13        1.41      1.31 o 
   9  11   4       32.82       26.86      5.47 o 
  10  11   4       13.93        9.50      2.92 o 
   0  12   4       23.99       19.03      3.05 o 
   1  12   4        5.29        6.59      1.47 o 
   2  12   4       17.65       16.84      1.85 o 
   3  12   4       18.49       17.03      1.46 o 
   4  12   4        3.68        2.20      1.48 o 
   5  12   4       24.73       22.70      1.66 o 
   2   0   5      197.38      212.86      3.70 o 
   4   0   5      409.63      414.13      9.33 o 
   6   0   5      183.64      196.26      6.53 o 
   8   0   5      340.94      319.73     11.56 o 
  10   0   5      269.06      294.61      5.62 o 
  12   0   5       36.98       36.49      1.31 o 
  14   0   5       29.85       28.21      3.01 o 
  16   0   5       64.61       64.65      4.85 o 
  18   0   5       11.59       10.08      2.14 o 
  20   0   5        7.18        8.09      1.80 o 
   0   1   5       75.48       67.61      2.34 o 
   1   1   5        0.17        1.35      0.94 o 
   2   1   5        4.12        6.79      1.03 o 
   3   1   5      218.78      214.48      3.20 o 
   4   1   5      764.22      753.99     17.68 o 
   5   1   5      282.07      285.57      6.54 o 
   6   1   5       67.73       71.45      1.48 o 
   7   1   5      182.76      176.42      3.84 o 
   8   1   5      347.48      352.32      6.33 o 
   9   1   5      224.27      216.93      5.44 o 
  10   1   5       48.26       42.41      1.16 o 
  11   1   5      150.42      138.22      2.61 o 
  12   1   5        5.14        6.18      0.95 o 
  13   1   5       39.63       33.74      1.67 o 
  14   1   5      115.56      117.44      1.52 o 
  15   1   5        7.79        7.13      1.15 o 
  16   1   5       19.35       21.19      1.30 o 
  17   1   5        3.31        2.49      1.15 o 
  18   1   5        2.19        2.85      1.09 o 
  19   1   5        0.57        2.07      1.11 o 
  20   1   5       12.56       12.26      1.45 o 
   1   2   5       49.56       52.87      1.18 o 
   2   2   5       63.86       63.76      1.24 o 
   3   2   5      220.47      218.65      5.43 o 
   4   2   5      368.28      358.52      8.13 o 
   5   2   5       59.55       52.43      1.29 o 
   6   2   5      326.68      325.66      4.24 o 
   7   2   5      252.14      233.86      4.56 o 
   8   2   5       80.00       75.45      2.40 o 
   9   2   5      357.42      343.30      5.91 o 
  10   2   5       49.05       45.72      1.74 o 
  11   2   5       93.48       79.16      2.57 o 
  12   2   5       15.59       15.97      1.27 o 
  13   2   5       35.70       38.38      1.62 o 
  14   2   5      223.58      238.75      4.37 o 
  15   2   5       81.87       86.08      1.81 o 
  16   2   5       56.33       56.50      2.12 o 
  17   2   5        2.04        1.21      1.09 o 
  18   2   5       30.39       28.75      1.77 o 
  19   2   5       16.48       16.23      1.28 o 
   0   3   5       37.40       32.01      1.79 o 
   1   3   5       29.42       32.48      1.09 o 
   2   3   5      118.30      111.65      2.50 o 
   3   3   5      227.94      233.43      6.08 o 
   4   3   5      114.17      116.09      2.45 o 
   5   3   5      427.37      414.59      8.90 o 
   6   3   5      407.03      407.13      6.59 o 
   7   3   5      266.53      256.44      4.87 o 
   8   3   5      159.97      156.30      1.77 o 
   9   3   5      231.59      216.49      2.25 o 
  10   3   5      101.42      101.01      1.76 o 
  11   3   5      165.50      152.22      2.48 o 
  12   3   5       58.71       57.50      1.64 o 
  13   3   5       77.70       76.07      1.80 o 
  14   3   5       54.07       54.34      1.78 o 
  15   3   5        4.97        6.24      1.13 o 
  16   3   5       51.46       49.74      1.38 o 
  17   3   5        1.67        2.84      1.03 o 
  18   3   5       19.20       17.43      1.16 o 
  19   3   5        7.00        6.57      1.33 o 
   1   4   5      565.16      581.75     13.16 o 
   2   4   5       33.58       28.97      1.20 o 
   3   4   5      266.70      263.26      4.59 o 
   4   4   5       60.06       60.23      1.47 o 
   5   4   5       66.81       68.65      1.42 o 
   6   4   5       67.42       62.56      1.23 o 
   7   4   5      148.14      137.13      2.38 o 
   8   4   5       49.34       43.26      1.16 o 
   9   4   5      202.97      196.79      2.50 o 
  10   4   5       28.44       27.48      1.12 o 
  11   4   5       16.39       12.91      1.06 o 
  12   4   5       46.82       51.61      1.19 o 
  13   4   5       49.28       48.07      1.30 o 
  14   4   5        0.60        1.85      1.02 o 
  15   4   5       31.51       29.17      1.12 o 
  16   4   5       32.54       30.76      1.19 o 
  17   4   5        9.12        8.47      1.09 o 
  18   4   5       13.90       10.78      1.17 o 
  19   4   5        3.45        3.85      1.27 o 
   0   5   5      318.61      298.38     13.90 o 
   1   5   5      405.20      423.75     13.81 o 
   2   5   5      110.84      114.81      2.01 o 
   3   5   5      279.54      276.04      7.07 o 
   4   5   5       23.49       26.41      1.41 o 
   5   5   5       46.68       50.31      1.47 o 
   6   5   5       21.25       21.18      1.13 o 
   7   5   5       23.82       22.52      1.00 o 
   8   5   5       50.03       50.08      1.72 o 
   9   5   5       27.72       24.80      1.00 o 
  10   5   5       69.37       70.97      1.25 o 
  11   5   5       25.90       25.27      1.03 o 
  12   5   5       25.90       29.25      1.14 o 
  13   5   5       23.28       23.96      1.05 o 
  14   5   5       64.32       63.53      1.71 o 
  15   5   5        6.02        6.58      1.10 o 
  16   5   5       12.91       10.07      1.06 o 
  17   5   5       12.98       10.23      1.44 o 
  18   5   5        3.72        3.69      1.08 o 
   1   6   5      232.52      225.89      6.22 o 
   2   6   5       59.05       45.02      1.32 o 
   3   6   5      146.97      147.17      3.09 o 
   4   6   5       81.12       85.24      2.34 o 
   5   6   5      247.27      253.87      6.08 o 
   6   6   5       18.19       18.27      1.14 o 
   7   6   5       44.58       47.30      1.30 o 
   8   6   5       57.46       53.24      1.31 o 
   9   6   5       31.30       32.36      1.17 o 
  10   6   5       57.38       56.15      1.25 o 
  11   6   5       45.06       43.37      1.25 o 
  12   6   5        5.74        4.67      1.09 o 
  13   6   5        0.94        1.99      0.90 o 
  14   6   5        1.85        0.69      1.05 o 
  15   6   5        2.04        2.34      1.10 o 
  16   6   5        4.80        4.97      1.11 o 
  17   6   5       41.60       37.49      3.95 o 
   0   7   5       13.98       12.77      1.73 o 
   1   7   5        6.99        6.71      1.01 o 
   2   7   5       25.68       24.27      1.18 o 
   3   7   5      153.89      150.02      3.60 o 
   4   7   5       13.33       14.17      1.29 o 
   5   7   5       11.84       11.73      1.14 o 
   6   7   5       29.15       30.22      1.48 o 
   7   7   5       42.79       44.36      1.50 o 
   8   7   5       14.17       13.00      1.26 o 
   9   7   5       10.18        9.72      1.09 o 
  10   7   5        5.69        4.70      1.06 o 
  11   7   5       27.02       26.68      1.13 o 
  12   7   5        0.81        2.68      0.96 o 
  13   7   5        2.37        2.04      1.08 o 
  14   7   5        1.49        1.46      1.15 o 
  15   7   5       26.94       24.06      1.35 o 
  16   7   5        4.76        3.50      1.28 o 
   1   8   5       30.33       30.03      1.71 o 
   2   8   5       87.57       88.10      2.55 o 
   3   8   5       42.85       44.98      1.34 o 
   4   8   5      100.81      103.16      4.19 o 
   5   8   5        0.82        0.96      1.24 o 
   6   8   5       15.17       19.52      1.23 o 
   7   8   5       24.25       24.94      1.56 o 
   8   8   5       13.12       14.19      1.42 o 
   9   8   5       26.37       26.80      1.51 o 
  10   8   5        2.29        2.53      1.32 o 
  11   8   5        3.05        3.71      1.19 o 
  12   8   5        4.39        5.53      1.16 o 
  13   8   5       12.35       12.61      1.29 o 
  14   8   5       35.55       27.93      3.56 o 
   0   9   5       58.09       58.89      2.01 o 
   1   9   5       47.81       51.70      1.46 o 
   2   9   5       83.00       89.27      2.31 o 
   3   9   5       39.81       41.88      2.30 o 
   4   9   5        6.64        8.93      1.19 o 
   5   9   5       47.33       47.41      1.54 o 
   6   9   5       87.41       95.00      1.90 o 
   7   9   5       15.80       14.34      1.43 o 
   8   9   5        4.56        4.70      1.53 o 
   9   9   5       12.92       14.27      1.39 o 
  10   9   5        4.64        4.38      1.46 o 
  11   9   5        2.22        2.89      1.28 o 
  12   9   5       37.53       32.64      3.85 o 
  13   9   5        7.19        3.48      1.17 o 
   1  10   5       25.03       26.28      1.35 o 
   2  10   5       25.26       23.71      1.39 o 
   3  10   5       38.87       43.26      1.52 o 
   4  10   5       29.74       31.76      1.75 o 
   5  10   5        8.79        7.89      1.43 o 
   6  10   5        5.60        6.61      1.41 o 
   7  10   5        0.68        1.68      1.45 o 
   8  10   5       13.32       10.78      1.96 o 
   9  10   5        6.76        5.67      1.45 o 
  10  10   5       14.30        8.64      2.11 o 
   0  11   5        0.34        2.53      1.81 o 
   1  11   5       22.93       22.03      1.63 o 
   2  11   5        3.60        6.41      1.21 o 
   3  11   5       19.83       14.26      1.59 o 
   4  11   5        1.43       -0.33      1.20 o 
   5  11   5        4.82        4.91      1.41 o 
   6  11   5       20.46       11.41      3.33 o 
   7  11   5        0.43        0.13      1.49 o 
   0   0   6     1834.98     1791.02    117.61 o 
   2   0   6      302.29      296.93      4.69 o 
   4   0   6      325.66      323.26     12.14 o 
   6   0   6       85.91       86.40      2.20 o 
   8   0   6       44.24       45.86      1.55 o 
  10   0   6       25.13       25.25      1.61 o 
  12   0   6       39.72       37.29      1.54 o 
  14   0   6       11.29       13.68      1.42 o 
  16   0   6       87.65       81.24      2.42 o 
  18   0   6      159.94      149.98      5.26 o 
   1   1   6      155.79      161.70      2.98 o 
   2   1   6      243.26      258.37      2.89 o 
   3   1   6       99.22      104.04      1.48 o 
   4   1   6      397.60      392.81      4.54 o 
   5   1   6        8.77       12.93      1.26 o 
   6   1   6      261.17      250.04      5.03 o 
   7   1   6        2.55        2.62      0.89 o 
   8   1   6      136.08      127.40      2.37 o 
   9   1   6        9.20        8.63      0.97 o 
  10   1   6       16.24       19.58      1.04 o 
  11   1   6       47.96       47.71      1.16 o 
  12   1   6       15.96       15.98      1.00 o 
  13   1   6       27.41       29.37      1.16 o 
  14   1   6       18.91       19.91      1.04 o 
  15   1   6       37.09       36.60      1.48 o 
  16   1   6       23.91       22.49      1.31 o 
  17   1   6       23.39       21.33      1.34 o 
  18   1   6        9.58        7.84      1.29 o 
   0   2   6       63.85       65.22      2.23 o 
   1   2   6       88.81       84.07      1.80 o 
   2   2   6       25.21       26.55      1.32 o 
   3   2   6       25.63       24.90      1.00 o 
   4   2   6      564.13      529.68      8.45 o 
   5   2   6      261.27      262.79      8.82 o 
   6   2   6      264.26      256.28      4.48 o 
   7   2   6       35.53       32.43      1.12 o 
   8   2   6      131.10      133.27      1.65 o 
   9   2   6       40.52       42.30      1.36 o 
  10   2   6      131.30      122.56      1.46 o 
  11   2   6       96.46       91.75      2.04 o 
  12   2   6        6.43        8.54      1.09 o 
  13   2   6       14.54       16.35      1.10 o 
  14   2   6       18.06       21.78      1.14 o 
  15   2   6        3.04        1.46      1.09 o 
  16   2   6        9.53        9.26      1.11 o 
  17   2   6       50.00       48.30      1.36 o 
  18   2   6        1.10        0.70      1.26 o 
   1   3   6       36.34       36.81      1.26 o 
   2   3   6       12.73       16.02      1.04 o 
   3   3   6      228.22      215.63      4.79 o 
   4   3   6      248.26      259.15      4.16 o 
   5   3   6       85.45       82.89      1.66 o 
   6   3   6      109.03      117.33      3.67 o 
   7   3   6      545.40      522.89     12.61 o 
   8   3   6       92.05       82.50      1.72 o 
   9   3   6       76.15       61.40      1.72 o 
  10   3   6        3.21        3.10      0.96 o 
  11   3   6       55.51       56.52      1.60 o 
  12   3   6       36.11       33.21      1.20 o 
  13   3   6       31.61       31.47      1.22 o 
  14   3   6       17.13       16.94      1.09 o 
  15   3   6        8.00        8.20      1.03 o 
  16   3   6       10.05       11.90      1.09 o 
  17   3   6        7.65        6.43      1.14 o 
   0   4   6       29.22       32.33      2.23 o 
   1   4   6      101.26      102.46      1.58 o 
   2   4   6      177.27      169.82      3.67 o 
   3   4   6      193.12      202.44      5.04 o 
   4   4   6       85.25       83.27      2.45 o 
   5   4   6      315.38      290.63      5.38 o 
   6   4   6      337.32      334.17     10.47 o 
   7   4   6       42.81       37.77      1.24 o 
   8   4   6      115.85      101.93      2.72 o 
   9   4   6       48.11       47.04      1.19 o 
  10   4   6       28.27       27.00      1.19 o 
  11   4   6       11.65       12.11      1.08 o 
  12   4   6        2.69        4.19      1.01 o 
  13   4   6       62.69       63.04      1.34 o 
  14   4   6       16.51       19.77      1.15 o 
  15   4   6        2.84        3.02      1.00 o 
  16   4   6       55.82       55.46      3.86 o 
  17   4   6        0.73        0.91      1.23 o 
   1   5   6       23.06       18.77      1.18 o 
   2   5   6       30.46       34.92      1.26 o 
   3   5   6      139.13      138.75      3.23 o 
   4   5   6        6.89        8.53      1.18 o 
   5   5   6       23.90       26.92      1.21 o 
   6   5   6       34.70       36.12      1.45 o 
   7   5   6       78.35       78.18      2.26 o 
   8   5   6       25.87       23.01      1.27 o 
   9   5   6       20.20       22.47      1.10 o 
  10   5   6        5.38        5.82      0.94 o 
  11   5   6       64.14       62.31      1.40 o 
  12   5   6        3.42        3.13      1.15 o 
  13   5   6        1.31        1.38      1.03 o 
  14   5   6        1.33        1.77      1.04 o 
  15   5   6       12.68       13.70      1.57 o 
  16   5   6       18.26       16.66      1.33 o 
   0   6   6      127.63      121.22      4.71 o 
   1   6   6       70.70       70.98      3.28 o 
   2   6   6       29.89       31.65      1.25 o 
   3   6   6       18.89       15.87      1.05 o 
   4   6   6       25.27       27.76      1.41 o 
   5   6   6       63.41       60.09      1.69 o 
   6   6   6       40.13       44.23      1.70 o 
   7   6   6        0.50        0.61      1.05 o 
   8   6   6        5.71        5.68      1.14 o 
   9   6   6        9.61       10.40      1.23 o 
  10   6   6        9.36       11.12      1.11 o 
  11   6   6        3.76        5.14      1.05 o 
  12   6   6        2.27        1.49      1.15 o 
  13   6   6        4.88        4.71      1.09 o 
  14   6   6        2.48        1.42      1.15 o 
  15   6   6        9.82        7.19      1.20 o 
   1   7   6       20.08       24.07      1.34 o 
   2   7   6        3.88        2.88      1.14 o 
   3   7   6       20.14       23.36      1.19 o 
   4   7   6        4.34        6.24      1.10 o 
   5   7   6       30.00       34.15      1.41 o 
   6   7   6       25.94       24.05      1.57 o 
   7   7   6       29.44       30.85      1.40 o 
   8   7   6        0.35        1.52      1.31 o 
   9   7   6       46.62       49.68      1.56 o 
  10   7   6        1.43        1.93      1.28 o 
  11   7   6       20.75       22.37      1.29 o 
  12   7   6       25.78       24.40      1.32 o 
  13   7   6        0.73        4.49      1.57 o 
  14   7   6        7.60        5.84      1.26 o 
   0   8   6       35.13       36.95      2.57 o 
   1   8   6       13.43       13.87      1.31 o 
   2   8   6        5.08        6.00      1.15 o 
   3   8   6       85.52       86.60      2.04 o 
   4   8   6       13.62       16.03      1.16 o 
   5   8   6       17.32       16.51      1.24 o 
   6   8   6        9.78       16.74      1.94 o 
   7   8   6      104.62      119.67      2.77 o 
   8   8   6        2.07        3.87      1.29 o 
   9   8   6        1.23        2.90      1.59 o 
  10   8   6       10.02        9.68      1.49 o 
  11   8   6       21.91       27.58      1.57 o 
  12   8   6        4.11        3.65      1.30 o 
   1   9   6        0.64        2.24      1.06 o 
   2   9   6       17.07       19.53      1.34 o 
   3   9   6       42.02       40.96      2.79 o 
   4   9   6        3.96        6.19      1.29 o 
   5   9   6       14.29       12.70      1.22 o 
   6   9   6        4.79        5.50      1.25 o 
   7   9   6       10.70        9.51      1.57 o 
   8   9   6        1.46        2.04      1.29 o 
   9   9   6       11.14        7.60      2.46 o 
  10   9   6        0.51        1.93      1.52 o 
   0  10   6      137.19      127.22      2.62 o 
   1  10   6        3.73        3.28      1.24 o 
   2  10   6        4.35        6.98      1.39 o 
   3  10   6        9.42        8.09      1.29 o 
   4  10   6       22.60       16.40      3.15 o 
   5  10   6        7.97        5.38      1.43 o 
   6  10   6        1.80        2.08      1.52 o 
   7  10   6        5.21        3.26      1.38 o 
   2   0   7      807.83      821.59     19.30 o 
   4   0   7      112.79      113.07      3.58 o 
   6   0   7      106.99      104.28      5.40 o 
   8   0   7        6.27        6.57      1.42 o 
  10   0   7       76.12       88.61      3.53 o 
  12   0   7       27.14       23.61      1.42 o 
  14   0   7       81.12       84.38      4.08 o 
  16   0   7       47.94       46.13      2.21 o 
   0   1   7      722.21      704.92     11.44 o 
   1   1   7      120.30      128.36      2.82 o 
   2   1   7      131.71      134.90      2.81 o 
   3   1   7      103.27      114.02      2.14 o 
   4   1   7       12.80       11.97      1.03 o 
   5   1   7       51.22       49.36      1.23 o 
   6   1   7        2.69        2.86      1.29 o 
   7   1   7       27.29       27.32      1.15 o 
   8   1   7       83.25       86.95      2.05 o 
   9   1   7       30.89       30.23      1.33 o 
  10   1   7       44.70       46.17      1.24 o 
  11   1   7       50.95       51.91      1.23 o 
  12   1   7       51.46       55.00      1.21 o 
  13   1   7        3.84        2.02      1.13 o 
  14   1   7        7.92        8.65      1.20 o 
  15   1   7       40.42       41.41      1.79 o 
  16   1   7        0.14       -0.36      1.25 o 
   1   2   7      144.88      161.05      1.61 o 
   2   2   7      157.87      149.20      1.81 o 
   3   2   7       86.90       88.74      1.62 o 
   4   2   7      124.89      111.47      2.05 o 
   5   2   7       35.14       37.08      1.20 o 
   6   2   7       86.30       89.97      2.29 o 
   7   2   7      137.19      134.14      3.06 o 
   8   2   7      123.17      133.29      3.66 o 
   9   2   7       79.16       83.32      2.56 o 
  10   2   7      126.83      128.39      3.84 o 
  11   2   7        7.25        6.12      1.17 o 
  12   2   7       45.43       47.20      1.45 o 
  13   2   7       26.90       26.84      1.31 o 
  14   2   7        7.19        7.41      1.17 o 
  15   2   7       11.70       11.65      1.19 o 
  16   2   7       26.82       22.02      2.39 o 
   0   3   7      289.50      319.73      8.08 o 
   1   3   7       67.74       68.94      1.36 o 
   2   3   7       57.85       65.45      1.64 o 
   3   3   7       97.28       89.72      2.98 o 
   4   3   7        0.55        1.02      0.89 o 
   5   3   7       47.42       47.49      1.30 o 
   6   3   7       12.87       11.60      1.12 o 
   7   3   7       19.80       21.68      1.43 o 
   8   3   7       10.51        9.11      1.21 o 
   9   3   7       34.73       32.21      1.21 o 
  10   3   7       40.62       46.08      2.03 o 
  11   3   7       38.44       34.17      1.32 o 
  12   3   7        0.35        1.63      1.06 o 
  13   3   7       23.37       22.67      1.34 o 
  14   3   7       16.98       14.64      1.56 o 
  15   3   7        0.01        0.86      1.18 o 
   1   4   7        6.10        6.91      1.24 o 
   2   4   7      114.80      118.05      2.00 o 
   3   4   7       45.26       45.34      1.50 o 
   4   4   7       20.68       22.47      1.12 o 
   5   4   7        8.84        9.48      1.25 o 
   6   4   7        3.61        2.42      0.98 o 
   7   4   7      102.92      101.20      3.24 o 
   8   4   7        3.34        4.54      1.14 o 
   9   4   7       39.28       34.04      1.37 o 
  10   4   7       20.65       22.49      1.10 o 
  11   4   7       48.39       52.88      1.32 o 
  12   4   7       25.09       23.17      1.24 o 
  13   4   7        1.03        2.30      1.01 o 
  14   4   7       10.19        8.84      1.15 o 
  15   4   7       24.07       19.98      2.06 o 
   0   5   7      130.49      133.05      5.41 o 
   1   5   7      118.59      126.89      2.28 o 
   2   5   7       68.55       70.84      1.55 o 
   3   5   7        0.98        1.18      1.18 o 
   4   5   7       77.56       70.66      3.26 o 
   5   5   7      103.76      104.26      2.34 o 
   6   5   7       14.70       14.50      1.20 o 
   7   5   7       24.45       26.45      1.22 o 
   8   5   7       11.58       11.88      1.36 o 
   9   5   7       13.09       12.85      1.25 o 
  10   5   7        5.98        5.68      1.09 o 
  11   5   7        7.54        8.30      1.08 o 
  12   5   7        1.92        4.18      1.08 o 
  13   5   7       12.87       10.66      1.28 o 
  14   5   7        9.28        8.76      1.38 o 
   1   6   7       81.78       80.52      1.82 o 
   2   6   7       17.01       18.35      1.29 o 
   3   6   7       55.55       57.44      1.79 o 
   4   6   7       29.45       29.08      1.35 o 
   5   6   7       23.74       26.77      1.35 o 
   6   6   7       33.41       39.39      1.48 o 
   7   6   7       20.41       22.01      1.30 o 
   8   6   7       12.23       15.13      1.48 o 
   9   6   7       40.32       44.58      1.87 o 
  10   6   7        9.24       10.93      1.26 o 
  11   6   7        5.50        7.93      1.35 o 
  12   6   7       43.69       42.11      2.76 o 
  13   6   7       23.21       24.52      1.98 o 
   0   7   7        5.36        7.49      1.69 o 
   1   7   7       44.29       46.43      2.62 o 
   2   7   7       40.60       44.25      1.37 o 
   3   7   7        6.21        7.86      1.24 o 
   4   7   7        0.74        0.80      1.20 o 
   5   7   7       39.07       43.15      1.42 o 
   6   7   7        5.42        6.79      1.02 o 
   7   7   7        3.93        5.39      1.16 o 
   8   7   7        8.09        6.53      1.32 o 
   9   7   7        4.90        5.05      1.42 o 
  10   7   7       24.81       25.66      2.55 o 
  11   7   7        3.85        2.25      1.50 o 
   1   8   7        7.60        8.89      1.24 o 
   2   8   7       13.59       11.72      1.37 o 
   3   8   7       26.39       25.07      2.31 o 
   4   8   7       11.46       15.60      1.50 o 
   5   8   7       16.85       20.85      1.36 o 
   6   8   7       11.88       11.46      1.43 o 
   7   8   7       15.89       12.28      1.24 o 
   8   8   7       11.17        7.59      1.95 o 
   9   8   7       28.06       24.18      3.23 o 
   0   9   7        1.03        0.60      1.52 o 
   1   9   7       15.27       16.02      1.51 o 
   2   9   7        3.58        3.55      1.25 o 
   3   9   7       12.49       13.62      1.51 o 
   4   9   7       10.30        9.43      1.79 o 
   5   9   7       11.34        6.02      1.27 o 
   6   9   7       12.26        6.57      3.38 o 
   0   0   8      359.10      377.11     14.05 o 
   2   0   8       44.69       50.27      2.01 o 
   4   0   8       70.95       77.93      2.19 o 
   6   0   8       13.32       14.36      1.57 o 
   8   0   8      184.96      200.81      9.45 o 
  10   0   8      215.17      224.02      3.45 o 
  12   0   8      115.88      104.44      4.47 o 
   1   1   8      136.69      139.55      1.82 o 
   2   1   8       79.42       85.04      2.99 o 
   3   1   8       33.51       32.94      1.18 o 
   4   1   8       10.45       12.75      1.09 o 
   5   1   8        0.61        0.24      1.05 o 
   6   1   8       56.58       58.62      1.89 o 
   7   1   8        3.29        2.29      1.17 o 
   8   1   8       15.07       17.17      1.40 o 
   9   1   8        5.12        6.08      1.21 o 
  10   1   8       14.57       15.10      1.26 o 
  11   1   8        8.80        8.58      1.12 o 
  12   1   8       46.89       42.25      3.56 o 
  13   1   8       44.95       38.03      3.56 o 
   0   2   8       46.38       54.50      1.97 o 
   1   2   8       48.07       48.58      1.34 o 
   2   2   8       25.56       27.41      1.35 o 
   3   2   8       36.64       38.65      1.30 o 
   4   2   8      117.34      125.23      2.07 o 
   5   2   8       25.87       24.99      1.25 o 
   6   2   8        3.69        4.76      1.00 o 
   7   2   8        9.48        9.94      1.09 o 
   8   2   8       13.37       15.69      1.14 o 
   9   2   8       10.86       10.61      1.33 o 
  10   2   8       32.91       30.10      1.44 o 
  11   2   8       30.25       29.91      3.07 o 
  12   2   8       10.05        9.39      1.24 o 
  13   2   8       41.69       39.86      3.63 o 
   1   3   8       37.25       37.09      1.27 o 
   2   3   8       79.44       83.73      2.26 o 
   3   3   8      104.31      109.19      1.90 o 
   4   3   8       95.13       99.80      2.48 o 
   5   3   8        9.17        9.72      1.14 o 
   6   3   8       19.45       19.67      1.40 o 
   7   3   8       31.18       30.34      1.18 o 
   8   3   8        6.50        6.93      1.09 o 
   9   3   8        7.72       10.75      1.51 o 
  10   3   8        4.79        3.15      1.22 o 
  11   3   8        2.42        1.11      1.21 o 
  12   3   8       24.57       21.78      1.79 o 
   0   4   8       53.35       58.85      5.56 o 
   1   4   8       32.58       38.26      1.85 o 
   2   4   8        6.84        5.74      1.22 o 
   3   4   8       18.16       18.40      1.23 o 
   4   4   8       31.01       32.25      1.39 o 
   5   4   8       57.55       57.50      1.55 o 
   6   4   8       35.80       35.62      1.24 o 
   7   4   8        8.77        9.65      1.22 o 
   8   4   8        2.04        1.87      1.00 o 
   9   4   8        6.96        5.43      1.25 o 
  10   4   8        0.14        1.35      1.32 o 
  11   4   8       10.08        7.07      1.62 o 
  12   4   8       42.09       38.74      3.29 o 
   1   5   8        3.64        3.26      1.48 o 
   2   5   8      110.21      124.29      1.94 o 
   3   5   8       11.34       15.51      1.27 o 
   4   5   8        7.16        7.36      1.34 o 
   5   5   8       30.57       29.86      1.28 o 
   6   5   8       31.91       36.52      1.48 o 
   7   5   8        5.66        5.61      1.11 o 
   8   5   8       11.77       12.20      1.27 o 
   9   5   8        2.94        2.81      1.14 o 
  10   5   8       10.66       10.59      1.57 o 
   0   6   8        1.49        2.11      1.90 o 
   1   6   8       14.28       19.46      2.13 o 
   2   6   8       45.16       42.78      2.22 o 
   3   6   8       58.96       59.28      1.74 o 
   4   6   8       18.84       19.28      1.13 o 
   5   6   8        1.72        1.87      1.08 o 
   6   6   8        3.82        5.01      1.31 o 
   7   6   8        7.95        6.07      1.21 o 
   8   6   8       11.59       12.82      1.48 o 
   9   6   8        2.97        4.49      1.37 o 
   1   7   8       27.72       27.70      1.42 o 
   2   7   8       42.98       37.58      1.62 o 
   3   7   8       29.53       28.21      1.57 o 
   4   7   8        6.51        8.99      1.15 o 
   5   7   8       30.55       21.77      1.74 o 
   6   7   8       25.64       24.90      1.50 o 
   0   8   8      180.72      180.85     10.57 o 
   1   8   8        4.64        6.32      1.42 o 
   2   0   9        1.17        0.50      1.45 o 
   4   0   9        7.35        6.65      1.77 o 
   6   0   9        5.22        5.60      1.47 o 
   8   0   9       64.02       56.36      9.69 o 
   0   1   9       54.78       60.50      3.20 o 
   1   1   9       18.74       19.62      1.22 o 
   2   1   9       39.28       40.39      1.46 o 
   3   1   9       32.91       34.38      1.39 o 
   4   1   9        2.16        4.40      1.10 o 
   5   1   9       29.54       30.48      2.25 o 
   6   1   9        7.85        6.22      1.23 o 
   7   1   9       46.99       45.47      5.76 o 
   8   1   9       27.18       20.59      3.01 o 
   9   1   9        2.24        3.80      1.22 o 
   1   2   9        3.86        3.73      1.33 o 
   2   2   9       23.47       23.02      1.16 o 
   3   2   9       17.26       18.23      1.22 o 
   4   2   9       18.60       19.78      1.14 o 
   5   2   9       16.82       14.83      1.26 o 
   6   2   9       29.77       25.36      3.12 o 
   7   2   9        8.26        6.35      1.15 o 
   8   2   9        5.41        4.63      1.25 o 
   9   2   9       12.23        9.79      2.60 o 
   0   3   9       70.59       68.94      2.80 o 
   1   3   9        1.17        1.67      1.12 o 
   2   3   9        5.29        5.78      1.09 o 
   3   3   9        3.10        3.21      1.16 o 
   4   3   9       60.65       57.44      4.75 o 
   5   3   9       13.39       11.39      1.76 o 
   6   3   9       48.94       43.97      6.30 o 
   7   3   9       22.04       18.73      3.98 o 
   8   3   9        8.06        4.00      1.62 o 
   1   4   9        1.14        2.31      1.30 o 
   2   4   9        3.51        4.88      1.39 o 
   3   4   9       13.97       13.22      1.94 o 
   4   4   9       29.21       28.69      2.45 o 
   5   4   9       14.27       11.87      1.46 o 
   6   4   9       23.86       17.49      3.64 o 
   7   4   9       17.02       13.08      2.46 o 
   0   5   9        0.45       -1.09      1.65 o 
   1   5   9        5.24        4.78      1.26 o 
   2   5   9       29.25       20.86      3.53 o 
   3   5   9       14.65       14.36      2.32 o 
   4   5   9       31.89       32.48      4.66 o 
                                                 
